# Supplementary material for: Early use of barbiturates is associated with increased mortality in traumatic brain injury patients from a propensity score-based analysis of a prospective cohort
Source: PLoS One. 2022 May 4;17(5):e0268013. doi: 10.1371/journal.pone.0268013 (PMC9067881; doi:10.1371/journal.pone.0268013)
Supplement: S1 Dataset — (CSV) [file pone.0268013.s002.csv]

Group	Center	Age	Weight	Height	BMI	Gender	Mortality.ICU	Length.stay.ICU	VAP.ICU	Date.VAP.ICU	GOS.J90	History.transient.stroke	History.stroke	History.dementia	History.brain_trauma	History.heart_insufficiency	History.pulmonary_insuffisiency	History.renal_insufficiency	Cancer	Diabete	Alcoolism	Tobacco	Immunodeficiency	GCS	SAP.90	Cardiac.arrest	Neurosur.ED_SD_evacuation	Neurosur.derivation	Neurosur.hematoma_evacuation	Neurosurg_craniectomy	Transfusion	Neurosurgery	Haemoglobin	Platelets	Leukocytes	Creatininemia	Bicarbonates	Bilirubinemia	Calcemia	pH	Protidemia	Uremia	Fibrinogen	Natremia	Prothrombin.ratio	Glucose	Lactatemia	PaO2	FiO2
Control group	2	23	58	178	18.31	Male	OUI	15		NA	Death	NON	NON	NON	NON	NON	NON	NON	NON	NON	NON	OUI	NON	3	OUI	NON	OUI	NON	OUI	OUI	OUI	OUI	9.3	58	11.15	84	19.3	NA	2.1	7.44	45	5	2.5	NA	69	8.6	1.8	248.27	0.5
Control group	2	43	68	NA	NA	Male	NON	31		NA	Severe disability	NON	NON	NON	OUI	NON	NON	NON	NON	NON	OUI	OUI	NON	4	NON	NON	OUI	NON	NON	OUI	NON	OUI	10.6	148	13.87	38	27.5	11	2.05	7.48	56	5.1	3.3	145	65	8.1	1.8	89.26	0.4
Control group	2	25	93.5	170	32.35	Male	NON	14	OUI	2	Low disability	NON	NON	NON	NON	NON	NON	NON	NON	NON	NON	OUI	NON	4	NON	NON	NON	NON	NON	NON	NON	NON	9.5	270	21.64	92	17.7	24	1.71	7.25	51	6.2	3	141	73	5.8	2.7	101.26	0.4
Control group	2	50	89	174	29.4	Male	OUI	3		NA	Death	NON	NON	NON	NON	NON	NON	NON	NON	OUI	OUI	NON	NON	7	NON	NON	OUI	NON	NON	OUI	NON	OUI	10.3	122	20	74	28.2	NA	1.96	7.35	66	3.1	2.8	138	64	9.4	1.6	88.51	1
Control group	2	18	73	175	23.84	Male	NON	11		NA	Low disability	NON	NON	NON	NON	NON	NON	NON	NON	NON	NON	OUI	NON	14	OUI	NON	NON	NON	NON	NON	OUI	NON	8.7	132	10.22	62	23	9	1.72	7.28	39	3.3	5.8	142	44	9.5	1.8	162.01	0.4
Barbiturates group	2	54	68	179	21.22	Male	NON	46	OUI	7	Severe disability	NON	NON	NON	NON	NON	NON	NON	NON	NON	OUI	NON	NON	12	OUI	NON	NON	NON	NON	NON	NON	NON	8.5	124	7.61	65	20.4	NA	1.72	7.56	47	5.2	NA	143	81	10	1.1	190.52	0.4
Control group	2	48	85	190	23.55	Male	NON	18	OUI	7	Moderate disability	NON	NON	NON	OUI	NON	NON	NON	NON	NON	NON	NON	NON	6	NON	NON	NON	NON	NON	NON	NON	NON	14.6	170	20.17	91	20.9	8	2.19	7.23	71	8.2	NA	142	88	9.8	2.2	213.02	0.4
Barbiturates group	2	57	61	161	23.53	Female	OUI	8		NA	Death	NON	NON	NON	NON	NON	NON	NON	NON	NON	OUI	NON	NON	5	NON	NON	NON	NON	NON	NON	NON	NON	10.6	396	15.63	39	16.6	4	1.98	7.2	64	2.3	3	144	83	8.1	2.5	89.26	0.3
Control group	2	33	64.5	170	22.32	Male	NON	26	NON	NA	Severe disability	NON	NON	NON	NON	NON	NON	NON	NON	NON	OUI	OUI	NON	5	OUI	NON	NON	NON	NON	OUI	NON	OUI	10.4	172	24.6	56	26.8	NA	2.2	7.36	57	10.3	5.1	144	82	6.8	NA	105.01	0.4
Barbiturates group	2	19	70	180	21.6	Male	NON	13	OUI	3	NA	NON	NON	NON	NON	NON	NON	NON	NON	NON	NON	OUI	NON	6	NON	NON	NON	NON	NON	NON	NON	OUI	10.1	151	13.7	49	24.5	4	2.24	7.46	56	3.6	2.4	143	51	6.6	NA	105.01	0.35
Control group	4	41	44	167	15.78	Female	NON	22		NA	Severe disability	NON	NON	NON	NON	NON	NON	NON	NON	NON	NON	NON	NON	8	NON	NON	NON	NON	NON	NON	NON	NON	12.7	164	18.2	48	21	NA	1.9	7.3	64	4.1	NA	NA	69	9.4	NA	99	0.35
Control group	2	46	52	179	16.23	Female	OUI	6		NA	Death	NON	NON	NON	NON	NON	NON	NON	NON	NON	OUI		NON	3	OUI	NON	NON	NON	NON	NON	OUI	NON	7.1	137	7.41	66	18	2	1.58	7.12	36	4.9	1.7	149	60	5	3.3	82.51	0.5
Barbiturates group	4	33	85	180	26.23	Male	NON	10		NA	Severe disability	NON	NON	NON	OUI	NON	NON	NON	NON	NON	NON	OUI	NON	5	NON	NON	NON	NON	NON	NON	NON	NON	11.2	226	14.9	118	28	NA	1.78	7.4	53	6.2	NA	142	100	8.2	NA	106	0.5
Control group	2	28	58	172	19.61	Male	NON	7		NA	Low disability	NON	NON	NON	NON	NON	NON	NON	NON	NON	NON	OUI	NON	9	NON	NON	NON	NON	NON	NON	NON	OUI	11.8	135	30.34	88	21.2	6	1.73	7.29	50	3.8	2.1	151	57	9.4	5.2	206.27	0.4
Control group	2	41	100	174	33.03	Male	NON	26		NA	Severe disability	NON	NON	NON	NON	NON	NON	NON	NON	NON	NON	NON	NON	8	NON	NON	OUI	NON	NON	NON	NON	OUI	9.6	150	6.71	96	19.2	13	2.02	7.29	108	4.8	2.1	140	66	7.1	3.2	148.51	0.5
Barbiturates group	2	25	73	168	25.86	Male	NON	12		NA	Low disability	NON	NON	NON	NON	NON	NON	NON	NON	NON	NON	NON	NON	8	NON	NON	OUI	NON	NON	NON	OUI	OUI	9.9	193	11.77	83	22	6	1.88	7.38	46	3.9	2.4	139	52	5.5	2.4	100.51	0.4
Barbiturates group	2	34	81	170	28.03	Male	OUI	37	OUI	7	Death	NON	NON	NON	NON	NON	NON	NON	NON	NON	NON	NON	NON	4	OUI	NON	NON	NON	NON	NON	NON	NON	12.6	236	13.18	118	21.6	5	2.01	7.32	60	4.9	2.4	143	78	5.8	3.7	87.76	0.4
Control group	2	20	55	165	20.2	Male	NON	11		NA	Low disability	NON	NON	NON	OUI	NON	NON	NON	NON	NON			NON	6	NON	NON	OUI	OUI	NON	NON	NON	OUI	11.1	279	18.62	48	21.7	NA	1.95	7.39	55	2.3	3.1	140	65	6.3	NA	117.01	0.35
Control group	1	20	74	185	21.62	Male	NON	24	OUI	4	NA	NON	NON	NON	NON	NON	NON	NON	NON	NON	NON	NON	NON	3	NON	NON	NON	NON	NON	NON	NON	NON	12.7	143	13.09	NA	22.7	NA	0.99	7.46	59	2.4	2.04	141	67	6.6	1.1	164	0.4
Control group	2	61	84.5	170	29.24	Male	NON	14	OUI	4	NA	NON	NON	NON	NON	NON	NON	NON	NON	NON	OUI		NON	3	OUI	NON	NON	NON	NON	NON	NON	NON	11.8	94	7.09	72	17.1	NA	1.89	7.21	64	3.5	1.5	140	48	6.7	6.5	89.26	0.3
Control group	2	52	93	174	30.72	Male	NON	23	OUI	0	Severe disability	NON	NON	NON	NON	NON	NON	NON	NON	NON	OUI	NON	NON	3	OUI	NON	NON	NON	NON	NON	NON	NON	10.6	154	12.79	102	18.8	6	1.96	7.35	54	5.6	2.4	125	75	10.6	3	33.75	0.45
Control group	4	59	94	178	29.67	Male	OUI	3		NA	Death	NON	NON	NON	NON	NON	NON	NON	NON	NON	NON		NON	10	NON	NON	NON	NON	NON	NON	NON	NON	14.9	224	26.3	71	25	NA	2.01	7.4	70	6.4	NA	NA	72	10.6	NA	130	0.4
Control group	2	60	56	165	20.57	Female	NON	23	OUI	3	Low disability	NON	NON	NON	NON	NON	NON	NON	NON	NON	NON	NON	NON	9	NON	NON	NON	NON	NON	NON	NON	OUI	11.3	240	11.27	58	24	NA	2.03	7.36	61	4.5	2.8	140	86	6.6	0.7	202.52	0.5
Barbiturates group	2	27	49	168	17.36	Male	NON	26	OUI	5	Moderate disability	NON	NON	NON	NON	NON	NON	NON	NON	NON	NON	NON	NON	10	NON	NON	NON	NON	NON	NON	NON	NON	12.2	115	14.66	77	20	NA	2.35	7.38	45	4.2	NA	159	57	5.3	NA	300.03	0.4
Barbiturates group	4	16	80	185	23.37	Male	OUI	6		NA	Death	NON	NON	NON	NON	NON	NON	NON	NON	NON	NON	NON	NON	5	NON	NON	OUI	NON	NON	OUI	OUI	OUI	7.8	135	19.2	83	18	NA	1.82	7.28	37	5.2	1.5	140	39	10.1	1.9	205	0.55
Control group	2	21	70	184	20.68	Male	NON	31	OUI	3	Severe disability	NON	NON	NON	NON	NON	NON	NON	NON	NON	NON	NON	NON	3	NON	NON	OUI	NON	NON	NON	OUI	OUI	8.9	138	23.31	65	21	4	1.93	7.34	46	4.2	2.4	144	46	5.6	3.4	99	0.5
Control group	2	35	65	175	21.22	Male	NON	15	OUI	4	Low disability	NON	NON	NON	NON	NON	NON	NON	NON	NON	OUI	OUI	NON	3	NON	NON	OUI	NON	NON	OUI	NON	OUI	9.3	151	6.19	49	25.2	NA	1.88	7.47	52	1.5	6.1	137	66	8.8	0.7	182.27	0.5
Control group	2	57	101	NA	NA	Male	OUI	12	OUI	4	Death	NON	NON	NON	OUI	NON	NON	NON	NON	NON	NON	OUI	NON	6	NON	NON	NON	NON	NON	NON	OUI	NON	10	115	13.6	64	21.6	20	1.19	7.33	38	3.6	1.2	138	55	7.9	1.6	71.26	0.8
Control group	1	22	55	165	20.2	Male	NON	36	OUI	2	Persistent vegetative state	NON	NON	NON	NON	NON	NON	NON	NON	NON	NON	OUI	NON	7	NON	NON	NON	NON	NON	NON	NON	NON	10.2	151	15.82	70	17.7	NA	1.83	7.3	52	5	3.52	146	66	5.2	0.7	174	0.4
Control group	4	19	48	180	14.81	Male	NON	21	OUI	8	Low disability	NON	NON	NON	NON	NON	NON	NON	NON	NON	NON	NON	NON	7	OUI	NON	NON	NON	NON	NON	NON	NON	14.4	210	22.2	62	19	NA	2.04	7.28	60	4.1	1.62	136	76	6.3	2.3	133	0.5
Control group	2	71	81	168	28.7	Male	NON	70	OUI	4	Severe disability	NON	NON	NON	NON	NON	NON	NON	NON	NON	NON	NON	OUI	6	NON	NON	NON	NON	NON	NON	NON	NON	12.2	93	10.8	102	20.1	NA	2.12	7.3	55	7.4	NA	NA	67	6.8	1	102.76	0.4
Control group	2	37	79	185	23.08	Male	OUI	24	OUI	5	Death	NON	NON	NON	NON	NON	NON	NON	NON	NON	OUI	OUI		8	NON	NON	NON	NON	NON	NON	NON	NON	9.9	182	25	76	19	NA	1.96	7.3	52	6.8	3.3	145	68	6.8	1.4	85.51	0.4
Control group	2	74	50	148	22.83	Female	NON	30		NA	Low disability	NON	NON	NON	NON	NON	NON	NON	NON	OUI	NON	NON	NON	14	NON	NON	NON	NON	NON	NON	NON	NON	11.2	246	32.11	65	NA	NA	2.27	NA	74	5.2	NA	141	67	13.5	NA	NA	0.3
Control group	2	51	70	160	27.34	Male	OUI	19		NA	Death	OUI	NON	NON	NON	NON	NON	NON	NON	NON	NON	NON	NON	3	NON	NON	NON	NON	NON	NON	NON	NON	8.5	277	18.42	87	25.2	12	2.03	7.48	58	4.9	3.8	139	28	11.2	0.9	120.76	0.3
Control group	4	53	99	175	32.33	Male	OUI	9	OUI	4	Death	NON	NON	NON	NON	NON	NON	NON	NON	NON	OUI		NON	15	NON	NON	OUI	NON	NON	OUI	NON	OUI	10.1	188	11	92	23	NA	2	7.37	59	5	2.41	133	94	8.1	1.4	97	0.3
Control group	2	16	68	160	26.56	Female	NON	11		NA	Severe disability	NON	NON	NON	NON	NON	NON	NON	NON	NON	NON	NON	NON	6	NON	NON	NON	NON	NON	NON	NON	OUI	9.8	142	10.91	48	22.9	NA	2.21	7.31	47	2.4	1.8	144	51	5.8	2.1	182.27	0.4
Control group	1	83	66	NA	NA	Female	OUI	6		NA	Death	NON	NON	NON	NON	NON	NON	NON	NON		NON	NON	NON	6	NON	NON	NON	NON	NON	NON	NON	OUI	11	163	13.44	118	19.5	20	2.15	7.45	65	5.7	2.93	139	85	7.7	3.3	161	0.6
Control group	2	55	85	177	27.13	Male	NON	26	OUI	4	NA	NON	NON	NON	NON	NON	NON	NON	NON	OUI	OUI	NON	NON	5	NON	NON	NON	NON	OUI	NON	NON	OUI	11.9	144	15.4	61	31.9	18	2.11	7.52	59	3.8	4	145	75	9.8	NA	80.26	0.3
Barbiturates group	2	22	60	174	19.82	Male	NON	17	OUI	8	Low disability	NON	NON	NON	NON	NON	NON	NON	NON	NON	NON	OUI	NON	3	NON	NON	NON	NON	NON	OUI	OUI	OUI	10.5	134	8.5	62	26.4	7	2	7.41	45	3.9	3	141	55	6.5	2.6	131.26	0.4
Barbiturates group	2	64	70	149	31.53	Female	NON	18		NA	Low disability	NON	NON	NON	NON	NON	NON	NON	NON	NON	NON	NON	NON	NA	OUI	NON	OUI	NON	NON	NON	NON	OUI	10.1	148	17.52	70	21	NA	1.74	7.24	49	5.1	1.06	146	58	9.5	3.8	102.76	0.4
Control group	4	16	77	181	23.5	Male	NON	17		NA	Severe disability	NON	NON	NON	NON	NON	NON	NON	NON	NON		OUI	NON	7	NON	NON	NON	NON	NON	NON	NON	NON	12.8	179	18.1	64	29	NA	2.13	7.33	59	4.4	2.18	138	63	4.4	NA	99	0.55
Control group	1	18	96.5	196	25.12	Male	NON	14	OUI	5	Moderate disability	NON	NON	NON	NON	NON	NON	NON	NON	NON	NON	NON	NON	8	NON	NON	NON	NON	NON	NON	NON	OUI	4.24	219	22.26	67	19.6	34	2.18	7.32	62	3.9	1.57	142	91	8.8	2.3	262	0.5
Control group	2	23	63	165	23.14	Male	NON	39	NON	NA	Severe disability	NON	NON	NON	NON	NON	NON	NON	NON	NON	NON	OUI		3	NON	NON	OUI	NON	NON	NON	NON	OUI	10.7	254	34	75	19.6	7	1.92	7.35	47	4.8	1.5	141	68	11	3.3	211.52	0.4
Control group	1	18	70	175	22.86	Male	NON	38	OUI	5	Low disability	NON	NON	NON	NON	NON	NON	NON	NON	NON	NON	NON	NON	7	NON	NON	OUI	NON	NON	NON	NON	OUI	14.1	292	16.43	61	23.7	NA	1.86	7.28	57	3.1	1.62	142	79	7.8	0.5	193	0.5
Control group	2	65	103	173	34.41	Male	NON	55	OUI	8	Persistent vegetative state	NON	NON	NON	OUI	NON	NON	NON	NON	NON	OUI	NON	NON	5	NON	NON	NON	NON	OUI	NON	NON	OUI	11.8	185	14.13	68	24.5	NA	2.17	7.32	65	2.8	2.3	144	65	14.3	1.9	120.76	0.4
Control group	4	47	55	170	19.03	Female	OUI	7		NA	Death	NON	NON	NON	OUI	NON	NON	NON	NON	NON	OUI	OUI	NON	4	NON	NON	NON	NON	NON	NON	NON	NON	10.5	129	6.9	47	23	NA	1.92	7.41	56	3.3	3.72	130	84	NA	0.5	196	0.4
Control group	2	42	90	171	30.78	Male	NON	15		NA	Severe disability	NON	NON	NON	NON	NON	NON	NON	NON	NON	NON	NON	NON	10	OUI	NON	NON	NON	NON	NON	NON	NON	13.1	135	9.76	85	26.2	NA	2.13	7.38	57	4	3.4	141	58	10.2	1.3	123.76	0.4
Control group	2	38	NA	170	NA	Male	NON	14		NA	NA	NON	NON	NON	NON	NON	NON	NON	NON	NON	NON	NON	NON	10	NON	NON	NON	NON	NON	NON	NON	NON	13.1	192	13.06	71	24.1	5	1.87	7.27	53	6.5	2.6	145	109	4.7	0.7	99.01	0.4
Barbiturates group	4	37	75	187	21.45	Male	NON	16		NA	Low disability	NON	NON	NON	NON	NON	NON	NON	NON	NON	NON	NON	NON	7	NON	NON	OUI	NON	NON	OUI	NON	OUI	11.7	286	21.7	91	16	NA	1.65	7.3	63	6.5	2.58	140	70	NA	NA	137	0.4
Barbiturates group	2	18	54	172	18.25	Male	OUI	10		NA	Death	NON	NON	NON	NON	NON	NON	NON	NON	NON	NON	OUI	NON	3	OUI	NON	NON	NON	NON	NON	OUI	NON	9	301	15	68	19.4	9	1.95	7.27	50	4.8	2.7	145	82	7	NA	103.51	0.6
Barbiturates group	1	62	114	183	34.04	Male	OUI	3		NA	Death	NON	NON	NON	NON	NON	NON	NON	NON	OUI	NON	NON	NON	4	NON	NON	OUI	NON	NON	NON	NON	OUI	13.4	177	13.88	67	17.1	12	2.24	7.33	61	5.8	1.47	139	86	17	2.4	195	0.3
Control group	4	27	80	167	28.69	Male	NON	10		NA	Low disability	NON	NON	NON	NON	NON	NON	NON	NON	NON	NON	NON	NON	3	NON	NON	NON	NON	NON	NON	NON	NON	10.9	298	16	103	21	NA	1.75	7.33	47	5.7	NA	142	78	12	1.6	167	0.4
Control group	2	24	78	178	24.62	Male	NON	53	OUI	7	Severe disability	NON	NON	NON	NON	NON	NON	NON	NON	NON	NON	NON	NON	4	NON	NON	NON	NON	NON	NON	NON	OUI	9.6	123	11.4	96	23.2	14	2.1	7.36	52	5.3	1.9	140	44	9.2	3.1	127.51	0.3
Control group	2	24	69	179	21.53	Male	NON	10		NA	Low disability	NON	NON	NON	NON	NON	NON	NON	NON	NON	NON	NON	NON	6	NON	NON	NON	NON	NON	NON	NON	NON	13.7	190	13.1	84	21.9	15	2.35	7.46	76	4.1	2.7	143	78	5.9	1.7	132.76	NA
Control group	1	75	65.5	164	24.35	Female	OUI	12	OUI	9	Death	NON	NON	NON	NON	NON	NON	NON	NON	NON	NON	NON	NON	7	NON	NON	NON	NON	NON	NON	NON	OUI	10.3	171	11.16	42	19.2	NA	2.01	7.39	57	2.8	3.16	137	72	8.9	1	141	0.6
Barbiturates group	1	72	96	NA	NA	Male	OUI	3	OUI	1	Death	NON	NON	NON	NON	NON	NON	NON	NON	NON	NON	NON	NON	3	OUI	NON	NON	NON	NON	NON	OUI	OUI	10.3	115	23.85	173	15.5	17	1.69	7.22	46	13.5	0.47	132	28	24.3	3.3	245	0.8
Control group	1	22	91	182	27.47	Male	NON	23	OUI	5	Low disability	NON	NON	NON	NON	NON	NON	NON	NON	NON	NON	NON	NON	4	NON	NON	NON	NON	NON	NON	OUI	OUI	10.5	165	24.14	71	20	NA	2.16	7.21	49	3.7	1.76	143	54	8.3	0.7	120	0.3
Control group	2	57	97	165	35.63	Male	NON	23	OUI	5	Moderate disability	NON	NON	NON	NON	NON	NON	NON	NON	NON	NON		NON	10	NON	NON	OUI	NON	NON	OUI	NON	OUI	7.9	144	12.99	99	22.6	15	1.85	7.26	45	6.8	1.6	150	59	10.8	2.6	75.76	0.4
Control group	2	58	92	186	26.59	Male	OUI	3		NA	Death	NON	NON	NON	NON	NON	OUI	NON	NON	NON	NON		NON	3	NON	NON	OUI	NON	NON	NON	NON	OUI	11.8	175	21	54	17.9	11	1.93	7.3	58	4.4	4.6	140	89	8.3	0.8	78.76	0.45
Control group	2	35	77	174	25.43	Male	NON	22		NA	Low disability	NON	NON	NON	OUI	NON	NON	NON	NON	NON	NON	OUI	NON	3	NON	NON	NON	NON	NON	NON	NON	NON	10.4	150	13.69	92	21.7	NA	1.84	7.31	50	4.2	2.6	141	65	7.9	1.1	132.76	0.4
Control group	2	29	70	173	23.39	Male	NON	26	OUI	5	Moderate disability	NON	NON	NON	OUI	NON	NON	NON	NON	NON	NON	OUI	NON	6	NON	NON	NON	NON	NON	NON	OUI	NON	9.2	98	13.79	57	21.2	11	2.32	7.28	54	5.3	2	141	52	13.6	NA	75.01	0.4
Control group	1	33	61.5	180	18.98	Male	NON	26	OUI	5	Persistent vegetative state	NON	NON	NON	OUI	NON	NON	NON	NON	NON	NON	NON	NON	4	NON	NON	NON	NON	NON	NON	NON	OUI	13	214	15.4	70	17.4	NA	1.64	7.28	53	3.9	1.51	132	75	7.2	2.4	172	1
Control group	2	51	87	185	25.42	Male	NON	10	OUI	3	NA	NON	NON	NON	NON	NON	NON	NON	NON	NON	NON	NON	NON	6	NON	NON	NON	NON	NON	NON	NON	NON	14.7	276	11.83	89	29.1	NA	2.41	7.39	75	8.4	3	140	82	7.7	1.3	360.03	0.5
Control group	2	35	66	175	21.55	Male	NON	11	OUI	2	Moderate disability	NON	NON	NON	NON	NON	NON	NON	NON	NON	NON	NON	NON	7		NON	NON	NON	NON	NON	NON	NON	12	203	11.78	49	22.5	NA	1.9	7.44	62	2.5	2.7	139	108	6.5	2.4	150.01	0.4
Control group	4	19	60	NA	NA	Male	NON	9		NA	Low disability	NON	NON	NON	NON	NON	NON	NON	NON	NON	NON		NON	3	NON	NON	NON	NON	NON	NON	NON	NON	12.9	266	17.9	80	29	NA	1.98	7.43	59	3.3	3.1	145	65	7.1	1.8	103	0.4
Control group	2	16	65	174	21.47	Male	NON	28	OUI	7	Low disability	NON	NON	NON	OUI	NON	NON	NON	NON	NON	NON	NON	NON	6	OUI	NON	NON	OUI	NON	NON	NON	OUI	10.6	188	12.01	77	19.4	NA	2.07	7.48	52	4.4	1.9	142	57	13.9	NA	263.27	0.45
Control group	4	73	81	176	26.15	Male	OUI	3		NA	Death	NON	NON	NON	NON	NON	NON	NON	NON	NON	NON	NON	NON	5	NON	NON	OUI	NON	NON	OUI	NON	OUI	10	165	11.1	90	20	NA	1.81	7.34	49	6.78	NA	138	100	6.64	1.1	76	0.4
Control group	2	20	100	178	31.56	Male	NON	28	OUI	3	Severe disability	NON	NON	NON	NON	NON	NON	NON	NON	NON	NON	NON	NON	6	OUI	NON	OUI	NON	NON	NON	NON	OUI	10	194	23	115	20	19	1.84	7.24	47	NA	1.4	148	62	10.6	5.5	74.26	0.4
Control group	1	39	93	179	29.03	Male	NON	21	OUI	2	Low disability	NON	NON	NON	NON	NON	NON	NON	NON	NON	NON	NON	NON	3	NON	NON	OUI	NON	NON	NON	NON	OUI	10.1	211	30.67	67	18.1	9	1.98	7.22	54	5.2	1.92	136	82	9.9	5.3	202	0.5
Barbiturates group	2	20	71	169	24.86	Female	NON	18	NON	NA	Severe disability	NON	NON	NON	OUI	NON	NON	NON	NON	NON	NON	NON	NON	7	OUI	NON	NON	NON	NON	NON	OUI	OUI	8.3	72	11.21	96	19	13	1.86	7.21	55	6.3	1.4	150	54	7.4	2.6	96.76	0.4
Barbiturates group	1	45	66	179	20.6	Male	OUI	3		NA	Death	NON	NON	NON	NON	NON	NON	NON	NON	NON	OUI	OUI	NON	9	OUI	NON	OUI	OUI	OUI	NON	NON	OUI	12	239	16.78	75	18.8	13	NA	7.32	60	3.2	5.5	158	45	7.3	2.8	65	0.4
Control group	1	40	70	169	24.51	Male	NON	14	OUI	2	Low disability	NON	NON	NON	NON	NON	NON	NON	NON	NON	NON	NON	NON	7	NON	NON	NON	NON	NON	NON	NON	OUI	12.4	259	16.76	49	19.9	NA	2.09	7.31	60	3.7	2.03	140	108	7.6	2.6	117	0.35
Control group	1	23	56.5	173	18.88	Male	NON	23	OUI	6	Severe disability	NON	NON	NON	NON	NON	NON	NON	NON	NON	NON		NON	3	OUI	NON	NON	NON	NON	OUI	NON	OUI	9.9	258	27.21	43	23.2	NA	1.89	7.19	42	2.3	1.35	141	83	9.2	2.5	156	0.3
Control group	2	17	62	175	20.24	Male	NON	84	OUI	9	Severe disability	NON	NON	NON	OUI	NON	NON	NON	NON	NON	NON	NON	NON	6	NON	NON	NON	NON	NON	NON	OUI	OUI	8.8	57	36.76	108	21.6	74	1.83	7.28	45	6.2	1.1	NA	46	11.2	2.6	97.51	0.5
Control group	2	16	67	177	21.39	Male	NON	97	OUI	6	Persistent vegetative state	NON	NON	NON	NON	NON	NON	NON	NON	NON	NON	OUI	NON	3	NON	NON	NON	NON	NON	NON	OUI	NON	8.7	123	14.4	66	22	17	1.78	7.26	44	4.7	1.6	139	45	8.2	1.5	87.76	0.5
Control group	3	17	65	173	21.72	Male	OUI	9	OUI	3	Death	NON	NON	NON	NON	NON	NON	NON	NON	NON	NON	NON	NON	4	NON	NON	OUI	NON	NON	NON	NON	OUI	12.1	233	25.2	68	20	45	2.13	7.46	NA	2.8	1.07	144	NA	10.395	4.4	188	0.35
Barbiturates group	4	41	55	170	19.03	Male	NON	24	OUI	11	Moderate disability	NON	NON	NON	NON	NON	NON	NON	NON	NON	NON	NON	NON	6	NON	NON	OUI	NON	NON	NON	NON	OUI	5.8	65	8.8	89	14	NA	1.89	7.13	36	5.4	0.68	NA	34	9.5	6.8	143	0.8
Control group	2	39	84	NA	NA	Male	NON	17	OUI	5	Moderate disability	NON	NON	NON	NON	NON	NON	NON	NON	NON	NON	NON	NON	11	NON	NON	NON	NON	NON	OUI	NON	OUI	15	251	25.9	91	19	NA	2.23	7.3	67	7.8	NA	NA	101	12.6	NA	109.51	0.5
Control group	2	57	80	175	26.12	Male	NON	25	OUI	4	Severe disability	NON	NON	NON	NON	NON	NON	NON	OUI	NON	NON	NON	NON	3	NON	NON	NON	NON	NON	NON	NON	NON	14.1	217	14.9	84	22.4	6	1.96	7.34	55	8	2.6	137	81	7.6	1.5	84.01	0.4
Control group	2	47	90	180	27.78	Male	OUI	58	OUI	7	Death	NON	NON	NON	NON	NON	NON	NON	NON	NON	NON	NON	NON	3	NON	NON	NON	NON	NON	NON	OUI	NON	9.7	82	19.61	96	26.2	8	1.65	7.35	46	6	1.9	145	66	9.8	5.1	276.77	0.4
Barbiturates group	1	36	75	165	27.55	Female	OUI	2		NA	Death	NON	NON	NON	NON	NON	NON	NON	NON	NON	NON	NON	NON	3	NON	NON	OUI	NON	NON	OUI	NON	OUI	7	100	27.89	155	9.3	NA	1.98	6.95	47	3.2	0.35	144	51	15.3	7	97	0.3
Barbiturates group	2	44	65	160	25.39	Female	OUI	46	OUI	9	Death	NON	NON	NON	NON	NON	NON	NON	NON	NON	NON	NON	NON	5	OUI	NON	NON	NON	NON	NON	OUI	NON	13.9	87	14.38	87	19.1	45	1.77	7.25	42	5.3	1.8	146	40	15	1.5	96.76	0.5
Control group	1	67	51.5	NA	NA	Female	NON	10		NA	Death	OUI	OUI	NON	NON	NON	NON	NON	OUI	NON			NON	7	NON	NON	OUI	NON	NON	NON	NON	OUI	10.4	183	10	56	NA	8	NA	7.53	58	3.7	4.72	142	72	7.4	0.8	118	0.25
Control group	1	54	76.5	167	27.43	Female	NON	26	OUI	7	Severe disability	NON	NON	NON	NON	NON	NON	NON	NON	NON	NON	OUI	NON	6	NON	NON	OUI	OUI	OUI	NON	NON	OUI	10.9	196	22.3	52	18.1	NA	2.02	7.29	57	3.8	2.97	136	78	11.1	2.9	75	0.6
Control group	3	19	NA	166	NA	Male	NON	26	OUI	10	Moderate disability	NON	NON	NON	NON	NON	NON	NON	NON	NON	NON	NON	NON	3	NON	NON	OUI	NON	NON	OUI	NON	OUI	9.9	131	14.6	108	20	6	1.73	7.25	43	3	1.3	166	47	9.35	1.8	470	0.4
Barbiturates group	2	25	68	186	19.66	Male	NON	11	OUI	5	NA	NON	NON	NON	NON	NON	NON	NON	NON	NON	NON	OUI	NON	12	NON	NON	NON	NON	NON	NON	NON	NON	6.2	98	34.7	80	16.8	18	1.8	7.23	31	5.3	1.8	143	51	5.6	3.5	156.76	0.4
Control group	2	68	80	173	26.73	Male	OUI	54		NA	Death	NON	NON	NON	NON	NON	NON	NON	NON	OUI	NON	NON	NON	8	NON	NON	NON	NON	NON	NON	OUI	NON	11.7	177	10.56	57	23.4	14	1.99	7.5	55	6.6	2.7	142	83	9.2	0.7	86.26	0.4
Control group	2	64	92	184	27.17	Male	NON	35	OUI	4	Severe disability	NON	NON	NON	NON	NON	NON	NON	NON	NON	NON	OUI	NON	8	NON	NON	NON	NON	NON	NON	NON	NON	12.8	190	20.57	122	20.7	8	1.93	7.24	58	7.8	2.8	142	87	7.2	3.1	80.26	0.8
Control group	1	60	81.5	172	27.55	Male	NON	15	NON	NA	Severe disability	NON	NON	NON	NON	NON	NON	NON	NON	NON	OUI		NON	3	NON	NON	OUI	NON	NON	OUI	NON	OUI	10.6	253	16.72	53	14.1	NA	2.15	7.2	53	3.4	2.1	137	120	10.4	2.3	126	0.35
Control group	2	18	60	171	20.52	Male	NON	8		NA	Moderate disability	NON	NON	NON	NON	NON	NON	NON	NON	NON	NON	OUI	NON	8	NON	NON	NON	NON	NON	NON	NON	NON	13.8	180	21.07	60	21.8	29	2.09	7.39	59	7.3	4.1	141	71	7.3	2.3	108.01	0.4
Barbiturates group	4	32	65	174	21.47	Male	NON	28	OUI	3	Severe disability	NON	NON	NON	NON	NON	NON	NON	NON	NON	NON	OUI	NON	8	NON	NON	OUI	OUI	NON	OUI	NON	OUI	13.7	239	34.8	76	23	NA	1.33	7.23	64	3.5	1.73	135	58	NA	1.2	NA	0.8
Barbiturates group	4	19	70	183	20.9	Male	NON	11		NA	NA	NON	NON	NON	NON	NON	NON	NON	NON	NON	NON	OUI	NON	3	OUI	NON	OUI	NON	NON	NON	OUI	OUI	8.6	106	15	93	19	NA	1.62	7.28	46	2.8	1.78	150	56	9	4.6	109	0.4
Barbiturates group	1	42	79.5	192	21.57	Male	NON	35	OUI	0	Severe disability	NON	NON	NON	NON	NON	NON	NON	NON	NON	OUI	OUI	NON	3	NON	NON	NON	NON	NON	NON	NON	OUI	14.5	210	20.54	65	29.3	NA	1.87	7.22	64	2.9	2.18	141	100	9	0.7	65	0.5
Control group	1	38	76.5	174	25.27	Male	NON	6		NA	Severe disability	NON	NON	NON	NON	NON	NON	NON	NON	NON	OUI	OUI	NON	9	OUI	NON	NON	NON	NON	NON	OUI	NON	6.8	55	13.57	123	10.9	4	1.5	7.04	24	2.6	1.2	143	53	8	7.6	48	1
Control group	4	66	83	190	22.99	Male	NON	20		NA	Severe disability	NON	NON	NON	NON	NON	NON	NON	NON	NON	NON	NON	NON	3	NON	NON	OUI	NON	NON	NON	NON	OUI	12.7	116	11.7	49	18	NA	1.67	7.29	54	4.1	1.9	NA	57	12.8	3.3	139	0.4
Control group	2	17	70	182	21.13	Male	NON	37	OUI	5	Low disability	NON	NON	NON	NON	NON	NON	NON	NON	NON	NON	NON	NON	6	NON	NON	NON	NON	NON	NON	NON	NON	13.9	214	24.4	71	23	9	2.03	7.39	59	5.4	2	144	66	7.3	1.2	198.02	0.5
Barbiturates group	2	26	67	165	24.61	Male	NON	37	OUI	7	Severe disability	NON	NON	NON	NON	NON	NON	NON	NON	NON	NON	NON	NON	8	NON	NON	NON	NON	NON	NON	NON	NON	6.4	86	18.22	69	19.6	20	1.57	7.31	28	4.5	1.2	143	45	9.3	1.5	147.01	0.4
Control group	1	67	89	170	30.8	Male	NON	9	OUI	1	Moderate disability	NON	NON	NON	NON	NON	NON	NON	NON	NON	NON	NON	NON	11	OUI	NON	NON	NON	NON	NON	NON	NON	10.9	228	25.61	176	14.5	7	1.96	7.26	44	4.5	1.12	142	90	12.9	6.4	61	0.5
Control group	2	28	87	172	29.41	Male	NON	21	OUI	5	Moderate disability	NON	NON	NON	NON	NON	NON	NON	NON	NON	OUI	OUI	NON	14	NON	NON	NON	NON	NON	NON	OUI	OUI	16	229	38.34	70	26.6	11	1.88	7.3	61	4.5	1.6	146	58	6.3	4.5	139.51	1
Control group	2	15	65	170	22.49	Female	NON	26	OUI	6	Low disability	NON	NON	NON	NON	NON	NON	NON	NON	NON	NON	NON	NON	3	OUI	NON	NON	NON	NON	NON	NON	NON	10.5	313	12.13	53	20.1	8	2.19	7.37	62	2.9	2.7	144	76	8.9	0.6	205.52	0.4
Control group	1	23	81	178	25.56	Male	NON	57	OUI	5	Persistent vegetative state	NON	NON	NON	NON	NON	NON	NON	NON	NON	NON	NON	NON	3	OUI	NON	NON	NON	NON	NON	OUI	NON	7.3	61	26.19	152	16.8	18	NA	7.13	40	8.4	0.55	153	49	21.2	8.5	55	0.3
Barbiturates group	4	22	92.5	186	26.74	Male	OUI	3		NA	Death	NON	NON	NON	OUI	NON	NON	NON	NON	NON		OUI	NON	3	OUI	NON	OUI	NON	NON	OUI	NON	OUI	10.2	108	15.6	53	17	NA	1.81	7.15	45	5.2	NA	NA	66	NA	2.9	94	0.35
Barbiturates group	1	42	73.5	176	23.73	Male	OUI	3	OUI	2	Death	NON	NON	NON	NON	NON	NON	NON	NON	NON	NON	OUI	NON	5	NON	NON	NON	OUI	NON	NON	NON	OUI	13.6	143	12.08	148	19.7	5	NA	7.22	66	7.2	2.58	158	130	11.2	5.1	92	0.8
Control group	2	66	59	162	22.48	Male	OUI	5		NA	Death	NON	NON	NON	NON	NON	NON	NON	NON	NON	NON	NON	NON	3	NON	NON	OUI	NON	NON	NON	NON	OUI	12.5	141	10.82	77	22.7	NA	2.12	7.34	65	3.8	1.8	146	81	7.5	1.1	131.26	0.6
Control group	3	54	60	173	20.05	Male	OUI	20	OUI	7	Death	NON	NON	NON	NON	NON	NON	NON	NON	NON	NON	NON	NON	9	NON	NON	NON	NON	NON	NON	OUI	NON	11.3	137	2.4	128	16	2	1.51	7.15	34	9.3	1.4	149	39	12.1	6.2	64	1
Control group	4	45	58.5	157	23.73	Female	NON	10		NA	NA	NON	NON	NON	NON	NON	NON	NON	NON	NON	NON	NON	NON	6	NON	NON	NON	NON	NON	NON	NON	NON	8.1	139	21.1	61	19	4	1.74	7.35	49	5	NA	135	67	10.8	0.9	183	1
Barbiturates group	4	31	63	191	17.27	Male	NON	10		NA	NA	NON	NON	NON	OUI	NON	NON	NON	NON	NON	OUI	OUI	NON	6	NON	NON	OUI	NON	NON	NON	NON	OUI	9.7	150	22.5	76	21	7	1.73	7.23	51	5.3	2.24	136	74	6.6	4.6	173	0.35
Control group	2	57	60	167	21.51	Male	OUI	17		NA	Death	NON	NON	NON	NON	NON	NON	NON	NON	NON	OUI	OUI	NON	3	OUI	NON	NON	OUI	NON	NON	NON	OUI	12.5	199	18.36	49	21.4	12	2.25	7.34	77	2.7	NA	150	68	8.4	4.2	90.01	0.4
Control group	4	57	72	172	24.34	Male	OUI	5		NA	Death	NON	NON	NON	NON	NON	NON	NON	NON	NON	NON	NON	NON	3	OUI	OUI	NON	OUI	NON	NON	NON	OUI	13.8	273	16.4	91	22	NA	1.7	7.45	52	7	NA	142	NA	NA	NA	115	0.4
Control group	1	21	75	NA	NA	Male	NON	14	OUI	0	Severe disability	NON	NON	NON	NON	NON	NON	NON	NON	NON	OUI	OUI	NON	15	OUI	OUI	NON	NON	NON	NON	OUI	OUI	6.2	83	14.2	110	17.6	39	1.81	7.17	31	3.7	1.32	142	51	11.2	5	48	0.5
Barbiturates group	1	51	93	NA	NA	Female	OUI	1		NA	Death	NON	NON	NON	NON	NON	NON	NON	NON	NON	NON	NON	NON	6	OUI	OUI	NON	NON	NON	NON	NON	NON	6.6	107	33.98	218	12.7	11	NA	7.23	29	14	0.54	147	28	6	10.4	52	0.75
Control group	2	19	75	180	23.15	Male	NON	31	OUI	10	Severe disability	NON	NON	NON	NON	NON	NON	NON	NON	NON	NON	OUI	NON	3	OUI	NON	NON	NON	NON	NON	OUI	NON	8.8	96	20.94	115	22.2	4	1.86	7.28	48	5.3	0.8	NA	43	6.2	1.9	158.26	0.3
Barbiturates group	1	23	58.5	180	18.06	Male	NON	15	OUI	7	Moderate disability	NON	NON	NON	NON	NON	NON	NON	NON	NON	NON	NON	NON	5	NON	NON	NON	OUI	NON	NON	OUI	OUI	8.4	156	13.29	52	19.4	NA	1.86	7.36	36	3.2	1.32	140	58	10.3	1	91	0.3
Barbiturates group	3	38	68	168	24.09	Male	NON	23	OUI	8	Low disability	NON	NON	NON	NON	NON	NON	NON	NON	NON			NON	4	NON	NON	OUI	NON	NON	OUI	NON	OUI	14.6	191	10.7	80	24	25	2	7.46	50	4.2	3.2	143	67	8.55	NA	121	0.4
Control group	1	26	59	180	18.21	Male	NON	26	OUI	1	Moderate disability	NON	NON	NON	NON	NON	NON	NON	NON	NON	NON	NON	NON	7	NON	NON	NON	NON	NON	NON	NON	NON	13.9	221	16.54	45	19.2	13	NA	7.3	68	1.9	2.11	142	73	7	2.3	101	0.3
Control group	2	19	57	165	20.94	Female	NON	22	OUI	3	Moderate disability	NON	NON	NON	NON	NON	NON	NON	NON	NON	NON	NON	NON	6	NON	NON	NON	NON	NON	NON	NON	NON	10.4	362	33.12	58	16.2	13	2.49	7.26	59	3.8	1.7	135	59	6	0.9	195	0.4
Barbiturates group	2	39	65	160	25.39	Male	OUI	11	OUI	2	Death	NON	NON	NON	NON	NON	NON	NON	NON	NON	NON		NON	3	NON	NON	NON	NON	NON	NON	OUI	NON	7.2	106	17.08	75	15.8	7	1.86	7.15	53	3.6	0.9	144	36	5.3	4.5	147.01	0.4
Control group	3	25	76	180	23.46	Male	NON	19		NA	Moderate disability	NON	NON	NON	NON	NON	NON	NON	NON	NON	NON		NON	7	NON	NON	NON	NON	NON	NON	OUI	NON	10.5	168	18.3	58	19	6	1.79	7.31	48	2.7	1.3	137	46	9.35	2.8	105	0.4
Control group	2	16	71	190	19.67	Male	NON	12		NA	Low disability	NON	NON	NON	NON	NON	NON	NON	NON	NON	NON		NON	7	OUI	NON	NON	NON	NON	NON	NON	NON	12.4	198	13.4	64	20	7	2.19	7.37	59	5.2	1.9	143	57	4.5	NA	144.76	0.5
Barbiturates group	2	18	70	175	22.86	Male	NON	26	OUI	9	Moderate disability	NON	NON	NON	NON	NON	NON	NON	NON	NON	NON	NON	NON	11	NON	NON	OUI	NON	NON	OUI	NON	OUI	9.2	174	22.02	73	22.2	17	1.96	7.37	49	3.1	1.3	142	76	8.2	NA	237.77	0.45
Control group	1	68	66	180	20.37	Male	NON	43	OUI	5	Severe disability	NON	OUI	NON	NON	NON	NON	NON	NON	NON			NON	3	NON	NON	NON	NON	NON	NON	OUI	OUI	7.3	142	12.61	115	15.5	7	1.76	7.19	37	10.8	1.62	144	68	8.5	4.6	110	0.3
Control group	2	22	65	178	20.52	Male	NON	26	OUI	8	Low disability	NON	NON	NON	NON	NON	NON	NON	NON	NON	NON	NON	NON	6	NON	NON	NON	NON	NON	NON	OUI	NON	8.7	152	19.38	101	24.6	9	1.99	7.48	50	5.2	2	142	60	7.7	1.9	191.27	0.4
Barbiturates group	1	32	75	173	25.06	Male	NON	36	OUI	8	Moderate disability	NON	NON	NON	OUI	NON	NON	NON	NON	NON	NON	NON	NON	3	NON	NON	OUI	NON	NON	NON	NON	OUI	12.3	214	15.92	105	21.6	9	2.01	7.34	59	4.9	1.96	143	100	10	2.4	123	0.4
Control group	2	20	92	194	24.44	Male	NON	19	NON	NA	Severe disability	NON	NON	NON	NON	NON	NON	NON	NON	NON	NON	OUI	NON	7	OUI	NON	NON	NON	NON	NON	NON	NON	9.8	273	19.89	102	18.1	5	1.76	7.22	46	4.8	1.4	148	50	11.3	3.2	69.76	0.4
Control group	2	61	88.5	168	31.36	Male	OUI	13	OUI	5	Death	NON	NON	NON	NON	OUI	NON	NON	NON	OUI	OUI	OUI	NON	3		NON	NON	NON	NON	NON	OUI	NON	13.2	206	18.36	68	23.7	NA	1.89	7.45	57	5.1	4	138	89	14	1	89.26	0.35
Control group	1	18	53	163	19.95	Male	NON	19	OUI	4	Moderate disability	NON	NON	NON	NON	NON	NON	NON	NON	NON			NON	3	NON	NON	NON	NON	NON	NON	NON	OUI	12.7	147	21.83	48	18.5	13	2.08	7.32	48	2.5	1.14	139	66	10.7	3.4	128	0.3
Control group	2	21	64	170	22.15	Male	NON	21	OUI	14	Moderate disability	NON	NON	NON	NON	NON	NON	NON	NON	NON	NON	NON	NON	3	NON	NON	NON	NON	NON	NON	NON	OUI	12.1	167	14.1	111	18.8	8	1.96	7.15	52	6.5	1	145	65	6.2	5.8	87.01	0.65
Control group	1	77	67	NA	NA	Female	OUI	8		NA	Death	NON	NON	NON	NON	NON	NON	NON	NON	NON			NON	7	OUI	NON	NON	NON	NON	NON	OUI	NON	14.3	298	20.43	46	22.4	10	2.14	7.31	68	5.1	4.25	131	104	12.5	0.8	162	0.35
Control group	1	53	106	175	34.61	Male	OUI	7	OUI	3	Death	NON	NON	NON	NON	NON	NON	NON	NON	NON	NON	NON	NON	9	NON	NON	NON	NON	NON	NON	NON	NON	11.4	148	16.58	67	24.4	17	NA	7.48	63	4.7	NA	NA	78	7	0.7	129	0.4
Barbiturates group	2	31	76	150	33.78	Female	NON	28	OUI	5	NA	NON	NON	NON	NON	NON	NON	NON	NON	NON	NON	NON	NON	13	NON	NON	NON	NON	NON	NON	NON	NON	9.9	476	21.98	70	20.8	9	1.85	7.25	55	2.5	4.1	142	61	10.8	3.5	212.27	0.4
Control group	2	23	59	168	20.9	Male	NON	14	OUI	5	Low disability	NON	NON	NON	OUI	NON	NON	NON	NON	NON	NON	NON	NON	3	NON	NON	NON	NON	NON	NON	NON	NON	8.4	114	24.85	80	17.1	5	1.46	7.31	39	2	0.8	147	49	9.1	4.5	311.28	0.4
Control group	1	50	78.5	161	30.28	Female	NON	20	OUI	5	Moderate disability	NON	NON	NON	NON	NON	NON	NON	NON	NON	OUI	OUI	NON	9	NON	NON	OUI	NON	NON	OUI	NON	OUI	11.4	307	18.81	36	27.9	9	2.18	7.43	65	1.6	3.8	141	86	8.2	1	80	NA
Barbiturates group	1	60	56	175	18.29	Male	OUI	3		NA	Death	NON	NON	NON	OUI	NON	NON	NON	NON	NON	NON	NON	NON	3	NON	NON	NON	NON	NON	NON	NON	OUI	14.7	175	32.19	92	17.3	16	2.07	7.26	60	3	2.36	139	78	15.7	3	189	0.6
Control group	4	63	74	177	23.62	Male	NON	10		NA	NA	NON	NON	NON	OUI	NON	NON	OUI	NON	NON	NON	NON	NON	4	NON	NON	OUI	NON	NON	NON	NON	OUI	10.1	NA	NA	134	26	NA	2.01	7.35	NA	6.4	NA	NA	NA	NA	NA	192	0.5
Control group	2	56	76	170	26.3	Male	NON	25		NA	Severe disability	NON	NON	NON	NON	NON	NON	NON	NON	NON	OUI	OUI	NON	6	NON	NON	OUI	NON	NON	NON	NON	OUI	9.9	155	17.89	57	21.2	NA	2	7.33	65	3.4	NA	139	78	11	1.4	153.76	0.4
Control group	1	62	93	163	35	Female	NON	22	OUI	11	Severe disability	NON	NON	NON	NON	NON	NON	NON	OUI	NON	NON	NON	NON	3	NON	NON	NON	NON	NON	OUI	NON	OUI	10	198	13.14	51	22.2	NA	2.15	7.44	61	4.5	2.56	145	82	8.6	3	71	0.4
Control group	2	21	80	176	25.83	Male	NON	11	OUI	4	Moderate disability	NON	NON	NON	NON	NON	NON	NON	NON	NON	NON	NON	NON	5	OUI	NON	NON	NON	NON	NON	NON	NON	12.2	122	21.56	72	24	8	1.96	7.34	57	3.3	2.11	143	59	6.31	0.7	111.01	0.4
Control group	2	19	71	181	21.67	Male	NON	15	NON	NA	Low disability	NON	NON	NON	NON	NON	NON	NON	NON	NON	NON		NON	7	NON	NON	NON	NON	NON	NON	NON	OUI	11.2	115	13.68	70	22	3	1.71	7.2	43	3.8	1.6	143	56	6.2	1.8	170.26	0.4
Control group	1	64	62	175	20.24	Male	NON	47	OUI	5	Death	NON	NON	NON	NON	NON	NON	NON	NON	NON	OUI	NON	NON	8	NON	NON	NON	OUI	NON	NON	OUI	OUI	8	77	8.06	58	19.7	14	1.63	7.44	43	1.3	1.66	NA	74	9.9	1	185	0.4
Control group	1	66	77	162	29.34	Male	NON	23	OUI	3	Moderate disability	NON	NON	NON	NON	NON	NON	NON	NON	NON	NON	NON	NON	3	OUI	NON	OUI	NON	NON	OUI	NON	OUI	12.5	187	28.67	110	20.6	17	2.24	7.31	60	4.2	3.07	141	87	11.8	2.3	105	0.4
Control group	2	24	63	175	20.57	Male	NON	35	NON	NA	NA	NON	NON	NON	NON	NON	NON	NON	NON	NON	NON	OUI	NON	3	NON	NON	NON	NON	NON	NON	NON	OUI	12	179	17.61	79	19.7	16	1.89	7.3	52	4.9	1.6	132	58	7.8	2.9	141.01	0.3
Control group	2	28	74	183	22.1	Male	OUI	8		NA	Death	NON	NON	NON	NON	NON	NON	NON	NON			NON	NON	3	NON	NON	NON	OUI	NON	NON	NON	OUI	13.2	241	23.46	90	24	7	2.1	7.33	65	3.3	3	141	84	6.1	2.2	145.51	0.4
Barbiturates group	2	18	67.5	NA	NA	Male	OUI	7		NA	Death	NON	NON	NON	NON	NON	NON	NON	NON	NON	NON	NON	NON	3	OUI	NON	NON	NON	NON	NON	OUI	OUI	7.7	73	11.12	48	21.4	22	1.61	7.25	33	3.8	1	146	36	5.5	2	116.26	0.3
Control group	2	65	78	177	24.9	Male	NON	24	OUI	11	Severe disability	NON	NON	NON	OUI	NON	NON	NON	NON	NON	NON	NON	NON	7	NON	NON	NON	NON	NON	NON	NON	NON	11.6	127	12.94	79	23.7	NA	1.86	7.27	55	5.9	2.5	139	99	9.1	0	78.76	0.3
Control group	2	56	70	NA	NA	Male	OUI	4		NA	Death	NON	NON	NON	NON	NON	NON	NON	NON	NON	OUI		NON	3	OUI	NON	NON	NON	NON	NON	OUI	NON	8	78	8.48	77	18	22	1.92	7.3	56	5.2	0.7	139	54	5.7	3.3	144.01	0.4
Control group	1	18	64	NA	NA	Male	NON	19	OUI	6	Moderate disability	NON	NON	NON	NON	NON	NON	NON	NON	NON	NON	NON	NON	8	NON	NON	NON	NON	NON	NON	NON	NON	13.9	175	21.51	56	21.3	24	2.07	7.32	59	3.3	3.99	138	70	7.4	2.3	229	0.4
Barbiturates group	2	35	68	175	22.2	Male	NON	55	NON	NA	Severe disability	NON	NON	NON	NON	NON	NON	NON	NON	NON			NON	3	OUI	NON	NON	NON	NON	NON	OUI	NON	7.5	136	26.74	100	19.7	11	1.72	7.1	42	6.5	0.9	134	43	18.1	5.9	66.01	0.5
Control group	2	39	95	194	25.24	Male	NON	13	OUI	3	Low disability	NON	NON	NON	NON	NON	NON	NON	NON	NON	NON	OUI	NON	9	NON	NON	NON	NON	NON	NON	NON	NON	14.5	244	22.61	74	23.2	NA	1.99	7.33	55	5.6	NA	138	NA	7.3	NA	117.76	0.3
Control group	1	20	NA	NA	NA	Female	OUI	1		NA	Death	NON	NON	NON	NON	NON	NON	NON	NON	NON	NON	NON	NON	3	OUI	OUI	NON	NON	NON	NON	OUI	OUI	2.1	39	12.55	120	5.8	2	2.08	6.85	23	4.5	0.71	NA	15	14.7	13.7	123	1
Control group	2	16	68	163	25.59	Male	NON	28	NON	NA	Moderate disability	NON	NON	NON	NON	NON	NON	NON	NON	NON	NON	OUI	NON	NA	NON	NON	NON	NON	NON	NON	NON	OUI	8.1	173	20.39	75	23.8	8	1.91	7.32	48	4.8	2.3	140	43	6.1	1.3	104.26	0.35
Barbiturates group	2	18	70	180	21.6	Male	OUI	6		NA	Death	NON	NON	NON	NON	NON	NON	NON	NON	NON	NON	OUI	NON	3	OUI	OUI	NON	NON	NON	NON	OUI	NON	9.3	168	21.38	102	20.2	10	1.88	7.28	54	5.8	0.8	148	48	11	1.6	122.26	0.3
Control group	2	20	49	159	19.38	Female	NON	23	OUI	3	Moderate disability	NON	NON	NON	NON	NON	NON	NON	NON	NON	NON	NON	NON	7	OUI	NON	NON	NON	NON	NON	NON	OUI	10.1	201	23.44	30	18.3	3	1.88	7.28	52	5	2.3	140	72	11.7	NA	74.26	0.3
Control group	1	26	58	170	20.07	Male	NON	23	OUI	2	NA	NON	NON	NON	NON	NON	NON	NON	NON	NON	NON	NON	NON	8			NON	NON	NON	NON	NON	NON	12.7	165	20.03	58	16.6	6	2.07	7.3	62	3.8	2.9	145	92	6.9	3.1	392	0.4
Control group	1	46	73	192	19.8	Male	NON	13	OUI	9	Low disability	NON	NON	NON	NON	NON	NON	NON	NON	NON	NON	NON	NON	9	NON	NON	NON	NON	NON	NON	NON	NON	13.4	198	12.63	54	21.8	20	2.12	7.32	63	5.2	2.38	139	78	6.2	0.5	154	0.3
Control group	2	57	38	148	17.35	Female	OUI	9		NA	Death	NON	OUI	NON	NON	NON	NON	NON	OUI	NON	NON	NON	NON	10	NON	NON	NON	NON	OUI	NON	OUI	OUI	8.4	268	11.35	62	26.2	NA	2.06	7.51	63	4	3.1	131	81	9.2	0.8	225.02	0.5
Control group	1	67	56	163	21.08	Male	NON	6		NA	NA	NON	NON	NON	NON	NON	NON	NON	NON	NON	OUI	NON	NON	12	NON	NON	NON	NON	NON	NON	NON	NON	9.3	135	14.33	40	21.4	13	2.02	7.37	54	2.8	2.23	NA	96	8.7	2.23	509	0.5
Barbiturates group	2	63	85	176	27.44	Male	OUI	7		NA	Death	NON	NON	NON	NON	NON	NON	NON	NON	NON	NON		NON	7	NON	NON	NON	NON	NON	NON	NON	NON	13.7	225	16.24	79	22.3	11	2.18	7.39	67	7.6	1.9	141	84	9.2	1.4	150.01	0.4
Control group	2	16	63.5	172	21.46	Male	NON	20	OUI	3	Moderate disability	NON	NON	NON	NON	NON	NON	NON	NON	NON	NON	NON	NON	4	NON	NON	NON	NON	NON	NON	NON	NON	12	230	37.94	72	21.1	9	2.09	7.31	57	3.4	2.1	144	59	14.2	NA	159.76	0.4
Barbiturates group	2	29	75	NA	NA	Male	OUI	2		NA	Death	NON	NON	NON	NON	NON	NON	NON	NON	NON	NON		NON	3	OUI	OUI	NON	NON	NON	NON	NON	NON	12.2	250	21.19	100	14	8	1.69	7.04	56	6.3	1.9	137	61	5.5	6	105.01	0.6
Control group	2	34	91	178	28.72	Male	NON	14		NA	Low disability	NON	NON	NON	NON	NON	NON	NON	NON	NON	OUI	OUI	NON	8	NON	NON	NON	NON	NON	NON	NON	NON	12.9	127	12.15	48	23.9	57	1.77	7.34	65	NA	3.9	127	59	4.9	1	110.26	0.3
Control group	3	29	NA	160	NA	Female	NON	51	OUI	8	NA	NON	NON	NON	NON	NON	NON	NON	NON	NON	NON	NON	NON	3	NON	NON	NON	NON	NON	OUI	NON	OUI	11.3	197	22.8	41	17	10	NA	7.32	59	1.8	1.6	144	62	6.65	NA	186	0.4
Control group	3	64	80	176	25.83	Male	NON	33	OUI	9	NA	NON	NON	NON	NON	NON	NON	NON	NON	NON	OUI	OUI	NON	14	NON	NON	OUI	NON	OUI	NON	NON	OUI	12.2	115	9.1	48	26	11	2.34	NA	67	3.5	NA	NA	92	5.56	NA	NA	NA
Control group	2	64	103	165	37.83	Male	OUI	10	NON	NA	Death	NON	NON	NON	OUI	NON	OUI	NON	NON	NON	NON	NON	NON	7	NON	NON	NON	NON	NON	NON	NON	NON	11.7	254	21	85	23	13	2.12	7.29	67	6.3	2.5	137	77	6.3	1.4	85.51	0.4
Control group	3	31	105	185	30.68	Male	OUI	31	OUI	1	Death	NON	NON	NON	NON	NON	NON	NON	NON	NON	OUI	OUI	NON	5	OUI	NON	NON	NON	NON	NON	NON	NON	15.5	274	19.3	113	20	6	1.92	7.06	50	4.8	3.4	138	89	7.09	7.9	75	0.9
Control group	3	76	80	171	27.36	Female	NON	20	NON	NA	Moderate disability	NON	NON	NON	NON	NON	NON	NON	NON	NON	NON	NON	NON	10	OUI	NON	NON	NON	NON	NON	OUI	NON	6.2	95	18.8	81	15.2	18	1.49	7.2	30	6.8	1.1	146	40	14.025	5.4	78	0.6
Barbiturates group	2	33	64.5	170	22.32	Male	OUI	8	OUI	8	Death	NON	NON	NON	NON	NON	NON	NON	NON	NON		NON	NON	5	OUI	NON	OUI	NON	NON	NON	OUI	OUI	15.4	174	22.65	152	18	53	1.99	7.19	31	12.2	4.2	151	88	14.7	2.7	84.01	0.3
Control group	3	57	77	185	22.5	Male	OUI	17	NON	NA	Death	NON	NON	NON	NON	NON	NON	NON	NON	NON	NON	OUI	NON	3	NON	OUI	NON	NON	NON	NON	NON	OUI	13	306	37.6	112	10.2	11	1.74	7.03	42	6.4	1.4	132	48	3.1	10.2	92	0.6
Control group	3	21	73	173	24.39	Male	NON	28	OUI	1	Moderate disability	NON	NON	NON	NON	NON	NON	NON	NON	NON	NON	NON	NON	6	OUI	NON	NON	OUI	NON	NON	NON	OUI	15.5	425	21.8	369	20.4	32	2.28	7.22	NA	4.7	2.5	136	27.1	6.1	NA	342	0.6
Control group	1	72	91	162	34.67	Male	NON	7	OUI	1	Low disability	NON	NON	NON	NON	NON	NON	NON	NON	OUI	NON	NON	NON	6	NON	NON	OUI	NON	NON	OUI	NON	OUI	12.7	257	16.27	62	24.3	13	1.93	7.42	50	3.5	2.13	141	86	10.8	3	97	0.5
Control group	2	66	87	176	28.09	Male	NON	45	OUI	4	Severe disability	NON	NON	NON	NON	NON	NON	NON	NON	NON	NON	NON	NON	6	OUI	NON	OUI	NON	NON	OUI	OUI	OUI	12	165	15.3	63	22.5	5	2.03	7.27	52	4.2	1.7	143	74	11	NA	NA	0.5
Control group	2	47	90	170	31.14	Male	OUI	2		NA	Death	NON	NON	NON	NON	NON	NON	NON	NON	NON	NON	NON	NON	12	OUI	OUI	NON	NON	NON	NON	OUI	NON	5.2	106	5.2	124	17.2	3	2.07	7.19	33	4.4	0.4	135	26	13.5	6.4	36	0.6
Barbiturates group	3	18	70	177	22.34	Male	NON	39	OUI	19	NA	NON	NON	NON	OUI	NON	NON	NON	NON	OUI	NON	OUI	NON	13	NON	NON	NON	NON	NON	NON	NON	NON	13	301	23.8	58	20.3	26	2.38	7.33	56	2.8	3.5	142	62	8.54	NA	129	0.4
Control group	2	68	62	164	23.05	Male	OUI	27	OUI	3	Death	NON	NON	NON	NON	NON	NON	NON	OUI	NON	OUI	NON	NON	6	NON	NON	NON	NON	NON	NON	NON	OUI	11.8	158	15.6	81	21.4	8	1.72	7.37	64	6.5	6	139	60	8.8	1.1	106.51	0.45
Barbiturates group	2	67	89	162	33.91	Male	NON	27	OUI	8	Moderate disability	NON	NON	NON	NON	NON	NON	NON	NON	NON	NON	NON	NON	7	NON	NON	NON	NON	NON	NON	OUI	NON	12.1	183	16.4	79	21.1	23	2	7.5	36	6.3	1.2	141	53	NA	2.9	98.26	0.5
Control group	2	47	61	178	19.25	Male	NON	27	OUI	6	Moderate disability	NON	NON	NON	NON	NON	NON	NON	NON	NON	NON	NON	NON	9	OUI	NON	OUI	NON	NON	NON	NON	OUI	8.5	176	10.89	58	21.8	6	1.85	7.41	51	4.9	1.7	142	64	8.1	1.6	138	0.3
Control group	3	39	86	170	29.76	Female	NON	38	OUI	6	Moderate disability	NON	NON	NON	NON	NON	NON	NON	NON	NON	NON	NON	NON	3	NON	NON	NON	NON	NON	NON	NON	NON	14.2	253	21.6	66	22	11	2	7.4	56	4.1	NA	135	88	6.99	1.4	118	0.3
Control group	2	57	40	158	16.02	Female	NON	40	OUI	9	Severe disability	NON	NON	NON	NON	NON	NON	NON	NON	NON	OUI	NON	NON	4	NON	NON	NON	NON	NON	NON	NON	NON	11.2	241	10.3	34	27.8	NA	1.96	7.44	42	2.8	3.7	148	84	8.5	1.6	98.26	0.4
Control group	2	39	85	180	26.23	Male	NON	34	OUI	5	NA	NON	NON	NON	NON	NON	NON	NON	NON	NON	NON	NON	NON	6	NON	NON	OUI	NON	NON	NON	NON	OUI	11.9	180	22.07	88	21.6	11	2.15	7.32	59	5.2	2.4	141	59	6.6	1.2	114.76	0.35
Control group	1	21	66	178	20.83	Male	NON	25	OUI	2	Persistent vegetative state	NON	NON	NON	NON	NON	NON	NON	NON	NON	NON	NON	NON	3	NON	NON	OUI	NON	NON	OUI	NON	OUI	8.4	189	22.64	65	22.4	13	1.98	7.48	48	3.7	1.98	139	58	7.8	1.3	183	0.5
Control group	3	41	87	182	26.26	Male	OUI	10	OUI	3	Death	NON	NON	NON	NON	NON	NON	NON	NON	NON	OUI	NON	NON	3	NON	NON	NON	NON	NON	NON	NON	NON	13.4	223	15.1	60	28	NA	NA	7.53	56	7.3	NA	135	89	7.65	2.3	146	0.4
Control group	1	32	64	170	22.15	Female	NON	22		NA	Severe disability	NON	NON	NON	NON	NON	NON	NON	NON	NON			NON	3	NON	NON	OUI	NON	NON	OUI	NON	OUI	9.2	150	29.45	58	17.8	24	1.75	7.45	56	4	1.53	132	68	12.2	1.6	276	0.3
Control group	2	19	59	162	22.48	Female	NON	105	OUI	6	Persistent vegetative state	NON	NON	NON	NON	NON	NON	NON	NON	NON	NON	NON	NON	5	NON	NON	NON	NON	NON	NON	NON	OUI	14.6	411	20	73	20.8	6	2.37	7.17	79	4.5	3.4	146	84	7.7	1.6	61.51	0.85
Control group	1	56	61.5	165	22.59	Female	NON	6		NA	Severe disability	NON	NON	NON	NON	NON	NON	NON	NON	NON	OUI	NON	NON	3	NON	NON	NON	NON	NON	OUI	NON	OUI	8.5	260	11.18	41	20.1	NA	NA	7.37	86	2.3	3.6	141	57	6.6	0.6	167	0.4
Control group	2	21	55	166	19.96	Female	OUI	12		NA	Death	NON	NON	NON	NON	NON	NON	NON	NON	NON	NON	NON	NON	3	OUI	NON	NON	NON	NON	NON	NON	OUI	9.2	165	36.9	70	18.3	10	1.46	7.15	42	5.2	1.1	138	44	7.1	3.4	84.01	1
Control group	3	71	72.5	180	22.38	Male	OUI	16	OUI	3	Death	NON	OUI	NON	NON	NON	NON	NON	NON	NON	NON	NON	NON	9	NON	NON	NON	OUI	NON	NON	NON	OUI	13.9	169	12.5	66	25	NA	NA	7.38	67	NA	NA	137	85	6.875	NA	104	0.5
Barbiturates group	1	55	66.5	165	24.43	Female	OUI	1		NA	Death	NON	NON	NON	NON	NON	NON	NON	NON	NON	NON	NON	NON	3	NON	NON	NON	NON	NON	NON	OUI	NON	7.6	130	20.12	107	5.4	3	1.61	6.82	37	8.4	1.19	125	48	19.4	5.9	108	0.6
Control group	3	50	56	166	20.32	Female	OUI	1		NA	Death	NON	NON	NON	NON	NON	NON	NON	NON	NON	NON	NON	NON	3	NON	NON	NON	NON	NON	NON	NON	NON	10.4	206	16.4	34	17	20	NA	7.16	55	1.8	4.2	143	68	16	6.4	85	0.4
Barbiturates group	1	18	85	175	27.76	Female	NON	43	OUI	15	Severe disability	NON	NON	NON	NON	NON	NON	NON	NON	NON	NON	NON	NON	10	NON	NON	NON	NON	NON	NON	NON	NON	13.7	238	29.93	68	16.7	12	1.86	7.27	53	3.7	2.38	136	88	9.3	3.1	76	0.3
Control group	4	66	100	170	34.6	Male	NON	20	NON	NA	NA	NON	NON	NON	NON	NON	NON	NON	NON	NON	NON	NON	NON	8	OUI	NON	OUI	OUI	NON	NON	NON	OUI	NA	NA	NA	71	26	NA	2.02	7.41	65	6.1	NA	NA	NA	NA	1	118	0.35
Barbiturates group	4	52	78.5	NA	NA	Male	OUI	9		NA	Death	NON	NON	NON	NON	NON	NON	NON	NON	NON	NON	NON	NON	NA	NON	NON	NON	NON	NON	NON	NON	NON	10.3	94	7.6	52	27	12	2	7.47	52	4.4	NA	138	NA	NA	NA	98	0.45
Control group	1	52	63	158	25.24	Female	OUI	3		NA	Death	NON	NON	NON	NON	NON	NON	NON	NON	NON	NON	NON	NON	3	OUI	NON	NON	NON	NON	NON	NON	NON	7.3	117	17.26	54	17.2	4	1.55	7.15	37	4.1	0.91	NA	63	13.1	2.8	568	0.4
Control group	3	69	75	164	27.89	Female	OUI	7		NA	Death	NON	NON	NON	NON	NON	NON	NON	NON	NON	NON	NON	OUI	4	OUI	NON	NON	NON	NON	NON	OUI	NON	7.6	141	17.5	123	14	6	1.69	7.19	33	9.6	1.4	NA	44	17.05	7.4	152	0.55
Barbiturates group	4	38	40	147	18.51	Female	OUI	11	NON	NA	Death	NON	NON	NON	OUI	NON	NON	NON	NON	NON	OUI	OUI	NON	3	OUI	NON	OUI	NON	NON	NON	OUI	OUI	6.8	82	12.5	57	27	NA	2.27	7.38	59	3.1	1.67	147	41	9.4	NA	153	0.35
Barbiturates group	4	53	82	177	26.17	Male	OUI	10	OUI	3	Death	NON	NON	NON	NON	NON	NON	NON	NON	NON	NON	NON	NON	9	NON	NON	NON	NON	NON	NON	NON	NON	NA	NA	NA	68	21	6	1.96	7.36	58	6.7	NA	NA	NA	NA	0.9	107	0.35
Control group	3	40	55	164	20.45	Female	NON	35	OUI	6	Severe disability	NON	NON	NON	NON	NON	NON	NON	NON	NON	NON	NON	NON	3	OUI	NON	NON	NON	NON	NON	OUI	NON	10	145	6.2	132	22	27	2.43	7.06	38	8	1.9	148	43	8.36	7	52	0.6
Control group	3	16	59	175	19.27	Male	NON	49	NON	NA	Persistent vegetative state	NON	NON	NON	NON	NON	NON	NON	NON	NON	NON	NON	NON	3	NON	NON	NON	NON	NON	NON	OUI	NON	11.1	211	25.5	133	15	6	1.63	7.1	47	4.5	1.1	146	42	14.14	11.5	74	0.45
Control group	3	21	80	170	27.68	Male	OUI	25	OUI	6	Death	NON	NON	NON	NON	NON	NON	NON	NON	NON	NON	OUI	NON	6	NON	NON	NON	NON	NON	NON	OUI	NON	14.5	247	34.2	72	19.8	6	1.95	7.27	60	3.2	3.1	NA	91	7.15	0.97	90	0.57
Barbiturates group	3	21	NA	170	NA	Male	NON	81	OUI	16	NA	NON	NON	NON	NON	NON	NON	NON	NON	NON	NON	NON	NON	7	NON	NON	NON	NON	NON	NON	OUI	NON	11.5	120	16.2	71	18	12	1.77	7.32	52	5.3	1.7	145	59	6.88	3.9	298	0.6
Control group	2	50	61	172	20.62	Male	OUI	17	NON	NA	Death	NON	NON	NON	NON	NON	NON	OUI	NON	NON	OUI	NON	NON	3		NON	NON	OUI	NON	NON	NON	OUI	9.9	123	11.5	56	18.4	15	1.99	7.29	47	1.3	2.4	136	86	6.1	2.2	96.76	0.4
Control group	1	20	NA	NA	NA	Female	OUI	1		NA	Death	NON	NON	NON	NON	NON	NON	NON	NON	NON	NON		NON	3	OUI	OUI	NON	NON	NON	NON	OUI	NON	5.8	24	10.19	102	11.7	3	1.9	6.97	23	7	0.35	NA	26	4.5	17.2	38	NA
Barbiturates group	2	19	59	172	19.94	Male	NON	26	OUI	8	Severe disability	NON	NON	NON	NON	NON	NON	NON	NON	NON	OUI	OUI	NON	9	OUI	NON	OUI	NON	NON	OUI	OUI	OUI	12.4	265	25.44	65	17.9	3.2	1.96	7.33	62	2	2.1	137	85	8.1	2.2	307.53	0.6
Control group	2	46	100	177	31.92	Male	OUI	13	OUI	3	Death	NON	NON	NON	NON	NON	NON	NON	NON	NON	NON		NON	3	OUI	NON	NON	NON	NON	NON	OUI	OUI	16.9	218	18.14	124	19.5	6	2.03	7.21	68	3.2	2.8	139	109	8.9	3.2	141.01	0.5
Barbiturates group	2	73	69	170	23.88	Male	OUI	25	NON	NA	Death	NON	NON	NON	NON	NON	NON	NON	NON	NON	NON	OUI	NON	3	NON	NON	OUI	NON	NON	NON	NON	OUI	10.4	350	29	70	17	NA	2	7.28	55	4.6	2.8	143	82	8	5.8	74.26	0.4
Control group	2	66	97	180	29.94	Male	NON	33	NON	0	Severe disability	NON	NON	NON	OUI	NON	NON	OUI	NON	OUI	OUI		NON	7		NON	NON	OUI	NON	NON	NON	OUI	9.4	346	13.49	138	10	5	1.87	7.09	67	8.3	3.1	134	109	8.6	1.8	65.26	0.6
Control group	2	76	75	160	29.3	Female	NON	26	OUI	5	Severe disability	NON	NON	NON	NON	NON	NON	NON	NON	NON	NON	NON	NON	3	NON	NON	NON	NON	NON	NON	NON	NON	13	156	20.63	103	20.2	9	2.02	7.43	57	9.6	3.2	141	96	6	0.7	114.76	0.4
Control group	1	62	65	179	20.29	Male	NON	16	OUI	10	Moderate disability	NON	NON	NON	NON	NON	NON	NON	NON	NON	NON	NON	NON	4	OUI	NON	NON	NON	NON	NON	NON	NON	10.5	161	13	116	10	10	NA	7.25	39	11.6	1.91	142	71	7.8	3.5	163	1
Control group	1	71	68	NA	NA	Male	NON	14	OUI	3	Low disability	NON	NON	NON	NON	NON	NON	NON	NON	NON	NON	NON	NON	4	OUI	NON	NON	NON	NON	NON	OUI	NON	6.7	116	15.48	NA	15.7	NA	NA	7.14	32	5.6	2.49	140	63	12.4	7.1	276	0.5
Control group	2	70	74	159	29.27	Female	NON	26	OUI	4	Low disability	NON	NON	NON	NON	NON	NON	NON	NON	NON		NON	NON	8	NON	NON	NON	NON	NON	NON	NON	NON	10.6	168	12.68	75	19.7	10	1.96	7.28	57	5.4	2.4	150	100	11.6	2.1	122.26	0.3
Control group	3	32	85	170	29.41	Male	NON	40	OUI	7	Moderate disability	NON	NON	NON	NON	NON	NON	NON	NON	NON			NON	13	NON	NON	NON	NON	NON	OUI	OUI	OUI	14	9.1	15	55	21	10	1.9	7.24	66	3.8	2.4	138	82	5.56	NA	111	0.45
Control group	2	70	93	175	30.37	Male	NON	21	OUI	6	Low disability	NON	NON	NON	NON	NON		NON	NON	OUI		NON	NON	9	NON	NON	NON	NON	NON	NON	NON	NON	12.7	195	12.91	120	20.3	12	2.07	7.29	63	10.5	3.4	134	93	8.5	2	90.01	0.4
Control group	1	65	48	158	19.23	Female	NON	14	OUI	6	NA	NON	NON	NON	NON	NON	OUI	NON	NON	NON	OUI	OUI	NON	12	OUI	NON	OUI	NON	OUI	NON	NON	OUI	10.5	193	8.2	57	9.1	6	NA	7.31	58	4.5	NA	136	92	6.4	2.8	263	0.4
Barbiturates group	4	62	60	165	22.04	Male	OUI	4		NA	Death	NON	NON	NON	NON	NON	NON	NON	NON	NON	NON	OUI	NON	3	OUI	NON	NON	NON	NON	NON	NON	NON	11.2	99	20.3	55	16	NA	2.07	7.38	79	4.9	NA	138	71	5.4	1.7	140	0.3
Barbiturates group	2	72	96	162	36.58	Male	OUI	3		NA	Death	NON	NON	NON	NON	NON	NON	NON	NON	OUI	NON	NON	NON	3	NON	NON	NON	NON	NON	NON	NON	OUI	13.4	318	16.72	103	20.1	9	2.13	7.33	62	5.1	2.4	141	80	9	3.3	109.51	0.4
Control group	1	26	66	178	20.83	Male	NON	4		NA	NA	NON	NON	NON	NON	NON	NON	NON	NON	NON	NON		NON	6	NON	NON	NON	NON	NON	NON	OUI	NON	14.6	253	17.85	72	20.6	NA	NA	7.46	63	3.5	3.03	140	95	5.5	0.7	424	0.5
Barbiturates group	2	39	80	178	25.25	Male	NON	20	OUI	9	Moderate disability	NON	NON	NON	NON	NON	NON	NON	NON	NON	NON	OUI	NON	9	OUI	NON	NON	NON	NON	NON	NON	NON	13.2	295	12.18	109	24.1	6	2.04	7.24	62	7	2.5	147	112	6.2	1.4	68.26	0.4
Control group	2	63	104	188	29.43	Male	OUI	16	OUI	1	Death	NON	NON	NON	NON	NON	NON	NON	NON	NON	NON	NON	NON	3	OUI	NON	NON	NON	NON	NON	NON	NON	12.8	114	26.69	98	18.4	9	1.79	7.24	46	5.4	2	147	59	9.9	5.6	72.01	0.6
Control group	2	20	73	185	21.33	Male	NON	23	OUI	5	Severe disability	NON	NON	NON	NON	NON	NON	NON	NON	NON	NON	NON	NON	3	NON	NON	OUI	NON	NON	NON	NON	OUI	11.8	215	21.94	67	18.7	10	1.97	7.28	57	2.3	2.2	143	64	7.9	2.7	120.76	0.3
Control group	3	29	65	170	22.49	Male	NON	24	OUI	7	Severe disability	NON	NON	NON	NON	NON	NON	NON	NON	NON	NON	NON	NON	5	NON	NON	NON	NON	NON	NON	NON	NON	12.3	139	21.7	71	20	19	2.38	7.29	52	2.3	2.2	142	84	12.05	NA	216	0.5
Control group	1	61	105	NA	NA	Male	OUI	11	OUI	3	Death	NON	NON	NON	NON	NON	NON	NON	NON	OUI	NON	NON	NON	8	NON	NON	NON	OUI	NON	NON	NON	OUI	12.1	152	10.84	87	22.1	4	NA	7.49	61	7.4	2.46	NA	71	NA	2	140	0.4
Control group	4	31	59.5	179	18.57	Male	OUI	15		NA	Death	NON	NON	NON	NON	NON	NON	NON	NON	NON	NON	NON	NON	5	OUI	NON	OUI	NON	NON	OUI	NON	OUI	12.7	146	15.2	61	30	NA	1.99	7.34	60	1.7	2.6	138	79	6.7	2.3	122	0.3
Control group	2	16	70	175	22.86	Male	NON	22	OUI	6	Severe disability	NON	NON	NON	NON	NON	NON	NON	NON	NON	NON	NON	NON	5	OUI	NON	NON	NON	NON	NON	NON	NON	9.7	122	29.8	95	20.9	20	2.09	7.32	51	7.2	1.8	146	53	8.3	1.6	114.76	0.4
Control group	3	32	71	178	22.41	Male	NON	47	OUI	10	Moderate disability	NON	NON	NON	NON	NON	NON	NON	NON	NON	NON		NON	3	NON	NON	NON	NON	NON	NON	OUI	NON	10.6	140	38.1	76	18	5	2.02	7.27	59	2.8	NA	141	77	8.64	4	123	0.4
Control group	2	30	60	167	21.51	Male	OUI	9	OUI	3	Death	NON	NON	NON	OUI	NON	NON	NON	NON	NON	OUI	OUI	NON	3	NON	NON	NON	NON	NON	NON	NON	OUI	13.1	232	16.06	63	19.8	7	2.26	7.29	63	3.4	1.6	140	85	7.4	1.9	107.26	0.3
Control group	3	38	68	170	23.53	Male	NON	23	OUI	5	Moderate disability	NON	NON	NON	NON	NON	NON	NON	NON	NON			NON	3	NON	NON	NON	OUI	NON	OUI	NON	OUI	15	276	13.6	79	18	6	2.41	7.27	77	4	2.7	146	81	7.1	2.7	99	0.5
Barbiturates group	4	17	63	177	20.11	Male	NON	20		NA	NA	NON	NON	NON	NON	NON	NON	NON	NON	NON	NON	OUI	NON	8	NON	NON	OUI	NON	OUI	OUI	NON	OUI	14.7	183	22.9	55	28	NA	2.08	7.39	53	2.7	2.54	140	97	10	NA	95	0.3
Control group	2	66	80	174	26.42	Male	NON	22	OUI	6	Severe disability	NON	NON	NON	NON	NON	NON	NON	NON	NON	NON	NON	NON	5	OUI	NON	NON	OUI	NON	NON	NON	OUI	12.3	167	14.89	95	26.1	6	2.43	7.37	73	6.6	1.9	143	78	5.5	1.4	289.52	0.5
Control group	1	83	83	170	28.72	Male	OUI	3		NA	Death	NON	NON	NON	NON	OUI	NON	NON	NON	NON	NON	NON	NON	9	NON	NON	NON	NON	NON	NON	NON	NON	13.2	223	18.2	88	22.6	8	NA	7.38	58	13.9	NA	144	NA	8.4	2.1	79	0.3
Control group	1	85	75	170	25.95	Male	OUI	15		NA	Death	NON	NON	NON	NON	NON	NON	NON	OUI	NON	NON	NON	NON	4	NON	NON	NON	NON	NON	NON	NON	NON	11.8	148	11	74	26	10	1.74	7.43	49	5.9	NA	143	NA	8.7	1.2	99	0.35
Control group	1	51	76	176	24.54	Male	NON	21	OUI	5	NA	NON	NON	NON	NON	NON	NON	NON	NON	NON	NON	OUI	NON	8	NON	NON	OUI	NON	NON	NON	NON	OUI	11	154	0.56	46	25.9	25	NA	7.41	49	2.6	NA	141	NA	10.8	0.6	158	0.3
Control group	1	31	54	162	20.58	Male	NON	11	OUI	2	NA	NON	NON	NON	NON	NON	NON	NON	NON	NON	OUI	NON	NON	6	NON	NON	OUI	NON	NON	OUI	NON	OUI	6.7	223	12.35	56	21.1	25	NA	7.53	43	2.1	NA	131	NA	5.5	NA	64	0.25
Control group	4	34	68	180	20.99	Male	NON	21		NA	NA	NON	NON	NON	NON	NON	NON	NON	NON	NON	NON	NON	NON	3	NON	NON	NON	OUI	NON	NON	NON	OUI	12.6	176	14.2	75	21	4	1.84	7.25	58	5.1	NA	143	95	NA	NA	148	0.45
Barbiturates group	1	47	56	162	21.34	Female	OUI	4		NA	Death	NON	NON	NON	NON	NON	NON	NON	NON	NON	NON	NON	NON	3	NON	NON	NON	NON	NON	NON	NON	NON	11.6	270	24.08	71	20.6	6	NA	7.33	59	3.6	NA	139	83	12.7	4.6	123	0.25
Control group	1	27	63	180	19.44	Male	NON	4		NA	NA	NON	NON	NON	NON	NON	NON	NON	NON	NON	NON	NON	NON	9	NON	NON	OUI	NON	NON	NON	NON	OUI	14.7	157	6.7	NA	23.7	NA	NA	7.38	NA	NA	NA	NA	NA	7.5	0.7	141	0.4
Barbiturates group	3	22	NA	182	NA	Male	NON	20	OUI	6	Low disability	NON	NON	NON	NON	NON	NON	NON	NON	NON	NON		NON	8	NON	NON	OUI	NON	OUI	OUI	OUI	OUI	8.7	122	27	42	18	12	1.82	7.27	40	5.6	1.5	139	65	7.76	2.5	66	0.6
Control group	2	17	50	NA	NA	Male	OUI	11	OUI	2	Death	NON	NON	NON	NON	NON	NON	NON	NON	NON	NON	NON	NON	6	OUI	NON	NON	NON	NON	NON	OUI	OUI	10.8	158	14.19	168	21.3	14	1.28	7.2	37	10	0.5	143	34	6.7	3.8	50.25	1
Barbiturates group	2	60	86	168	30.47	Male	OUI	4		NA	Death	NON	NON	NON	NON	NON	NON	NON	NON	NON	NON	NON	NON	3	NON	NON	NON	NON	NON	NON	NON	OUI	11.1	153	8.06	141	19.9	17	1.77	7.25	50	5.7	1.7	130	77	9.6	1.5	111.01	0.4
Control group	3	55	NA	176	NA	Male	NON	13	OUI	7	NA	NON	NON	NON	NON	NON	NON	NON	NON	NON			NON	10	NON	NON	OUI	NON	NON	OUI	NON	OUI	11.4	268	18.3	80	20	9	2.1	7.32	72	6.9	NA	139	96	5.5	NA	254	0.6
Control group	3	70	110	NA	NA	Male	OUI	7		NA	Death	NON	NON	NON	NON	NON		NON	NON	OUI			NON	7	OUI	NON	NON	NON	NON	NON	NON	NON	12.7	261	14	68	27	16	1.87	7.35	56	6	NA	136	89	8.96	1.5	113	0.45
Control group	4	43	89.5	180	27.62	Male	NON	10	NON	NA	NA	NON	NON	NON	NON	NON	NON	NON	NON	NON	NON	NON	NON	7	NON	NON	OUI	NON	NON	NON	OUI	OUI	9.9	212	17.8	73	25	3	1.65	7.13	47	6.6	1.36	140	59	6.7	2.1	137	0.6
Control group	4	46	86	189	24.08	Male	NON	32	OUI	18	NA	NON	NON	NON	NON	NON	NON	NON	NON	NON	OUI	OUI	NON	3	NON	NON	OUI	NON	NON	OUI	NON	OUI	14.3	98	9.6	61	30	6	2.07	7.26	69	4.53	2.1	143	86	NA	NA	69	0.6
Control group	1	51	57	152	24.67	Female	NON	34	OUI	7	NA	NON	NON	NON	NON	NON	NON	NON	NON	NON	OUI	OUI	NON	5	NON	NON	OUI	OUI	NON	OUI	OUI	OUI	11.8	138	8.56	53	16.2	82	NA	7.47	54	3.9	NA	142	89	13.4	NA	67	0.25
Control group	1	79	85.5	170	29.58	Male	OUI	16		NA	Death	NON	NON	NON	NON	NON	NON	NON	NON	NON	NON	NON	NON	7	NON	OUI	NON	NON	NON	NON	NON	NON	11.5	191	12.7	82	26.2	9	NA	7.47	59	4.9	NA	138	NA	9.3	1	102	0.21
Control group	1	59	74	155	30.8	Female	NON	7	NON	NA	NA	NON	NON	NON	NON	NON	NON	NON	NON	OUI	OUI	OUI	NON	5	OUI	NON	OUI	NON	NON	OUI	NON	OUI	10.3	198	14.43	36	27.1	11	NA	7.45	52	3	NA	138	100	7.4	0.9	155	0.5
Barbiturates group	2	18	80	177	25.54	Male	NON	31	OUI	5	Moderate disability	NON	NON	NON	NON	NON	NON	NON	NON	NON	NON	NON	NON	8	NON	NON	NON	NON	NON	NON	NON	NON	10.5	223	30.19	71	12.7	12	1.84	7.32	56	3.8	2	141	89	7.4	1.5	122.26	0.35
Control group	2	26	63	176	20.34	Male	NON	15	NON	NA	Moderate disability	NON	NON	NON	NON	NON	NON	NON	NON	NON		NON	NON	6	OUI	NON	NON	NON	NON	NON	OUI	NON	9	74	13.7	81	22.5	34	1.79	7.34	45	5	0.8	140	51	9.1	1.4	123.76	0.4
Barbiturates group	2	33	79	190	21.88	Male	NON	18		NA	Low disability	NON	NON	NON	NON	NON	NON	NON	NON	NON	NON	NON	NON	14	NON	NON	NON	NON	NON	NON	NON	NON	11.8	123	19.52	85	NA	9	2.22	NA	74	6.6	1.9	145	84	NA	3.1	NA	NA
Barbiturates group	4	36	58	172	19.61	Male	OUI	12	OUI	5	Death	NON	NON	NON	NON	NON	NON	NON	NON	NON	NON	NON	NON	4	NON	NON	OUI	OUI	NON	OUI	NON	OUI	11.8	121	13.3	77	17	NA	1.88	7.33	55	3.8	2.19	130	75	NA	2.3	171	0.35
Control group	2	24	89.5	180	27.62	Male	NON	6		NA	Low disability	NON	NON	NON	NON	NON	NON	NON	NON	NON	NON	OUI	NON	8	NON	NON	NON	NON	NON	NON	NON	OUI	14.2	408	12.08	96	21.1	28	2.07	7.37	64	3.7	2.9	145	100	5.8	2	179.27	0.3
Control group	4	21	75	178	23.67	Male	NON	12		NA	NA	NON	NON	NON	NON	NON	NON	NON	NON	NON	NON		NON	6	NON	NON	NON	NON	NON	NON	NON	NON	13.9	201	24.6	68	24	NA	1.97	7.38	66	2.5	NA	141	73	4.9	1	122	0.3
Control group	1	66	75.5	NA	NA	Male	NON	35	OUI	2	NA	NON	NON	NON	OUI	NON	NON	NON	NON	NON	NON	NON	NON	9	OUI	NON	NON	NON	NON	NON	OUI	NON	9.1	86	14.58	71	21.9	8	1.89	7.49	35	9.8	1.11	145	51	10.7	1.1	120	0.3
Barbiturates group	2	51	92	170	31.83	Male	NON	21	OUI	7	Moderate disability	NON	NON	NON	NON	NON	NON	NON	NON	NON	NON	NON	NON	7	NON	NON	NON	NON	NON	OUI	OUI	OUI	8.3	95	29.3	81	22	7	1.77	7.31	44	3.9	1.3	146	66	8.8	4.7	146.26	0.4
Barbiturates group	3	48	NA	163	NA	Male	OUI	27	OUI	3	Death	NON	NON	NON	NON	NON	NON	NON	NON	NON			NON	8	NON	NON	OUI	OUI	NON	NON	OUI	OUI	7.1	70	21.4	120	20	10	1.62	7.13	41	5.4	1.7	140	55	16.12	3.9	342	1
Control group	2	56	90	171	30.78	Male	NON	30	OUI	6	Moderate disability	NON	NON	NON	NON	NON	OUI	NON	NON	OUI	NON	NON	NON	6	NON	NON	OUI	NON	NON	NON	NON	OUI	11.4	258	21.54	73	27	13	2.13	7.46	66	4.8	3	152	59	13.1	1.3	96.01	0.3
Control group	1	57	76.5	173	25.56	Male	NON	3		NA	NA	NON	NON	NON	NON	NON	NON	NON	NON	NON	NON	NON	NON	6	NON	NON	NON	NON	NON	NON	NON	NON	11.9	221	12.7	41	24.2	9	NA	7.4	60	2.3	NA	139	99	6.1	0.7	163	0.6
Barbiturates group	1	76	76	NA	NA	Male	NON	22	OUI	2	Moderate disability	NON	NON	NON	NON	NON	NON	NON	NON	NON	NON	NON	NON	12	NON	NON	OUI	NON	NON	NON	NON	OUI	11.8	127	11.75	93	20.8	NA	NA	7.25	49	5.4	2.51	139	74	6.9	2.4	106	0.3
Control group	1	77	81.5	167	29.22	Male	NON	3		NA	Death	NON	NON	NON	NON	NON	NON	NON	NON	NON	NON	NON	NON	6	NON	NON	OUI	NON	NON	NON	NON	OUI	19.4	292	9.45	89	20	16	NA	7.46	45	9	NA	138	84	9	1.1	256	0.25
Barbiturates group	2	58	84	177	26.81	Female	NON	54	OUI	6	Severe disability	NON	NON	NON	NON	NON	NON	NON	NON	NON	NON	NON	NON	3	NON	NON	OUI	NON	OUI	OUI	NON	OUI	8	137	17.09	71	15.8	13	1.73	7.36	46	4.7	1.7	147	73	7.6	2.6	118.51	0.4
Barbiturates group	1	65	78	NA	NA	Male	OUI	1		NA	Death	NON	NON	NON	NON	NON	NON	NON	NON	NON	OUI	OUI	NON	3	NON	NON	OUI	NON	NON	NON	NON	OUI	14.1	126	13.04	66	18	10	2.09	7.25	67	3.5	1.8	135	91	9.7	5.9	136	0.4
Control group	3	62	80	180	24.69	Male	NON	39	OUI	7	Severe disability	NON	NON	NON	NON	NON	NON	NON	NON	NON	NON		NON	6	NON	NON	NON	OUI	NON	NON	NON	OUI	12.1	144	13.5	114	23	14	2.03	7.34	47	6.7	2	142	82	10.175	2.3	174	0.5
Barbiturates group	4	26	93	187	26.59	Male	NON	24	NON	NA	NA	NON	NON	NON	OUI	NON	NON	NON	NON	NON	NON	NON	NON	3	OUI	NON	NON	NON	NON	NON	NON	NON	14.6	249	23.4	106	21	NA	1.89	7.2	67	3.1	1.83	137	91	7.2	1.7	111	0.3
Barbiturates group	4	29	73	183	21.8	Male	NON	22	OUI	9	NA	NON	NON	NON	OUI	NON	NON	NON	NON	NON	OUI	NON	NON	6	NON	NON	NON	NON	NON	NON	NON	NON	14.2	184	9.1	96	26	NA	1.95	7.38	63	4.5	NA	138	100	NA	2.1	100	0.35
Control group	1	24	68.5	NA	NA	Male	NON	10		NA	Moderate disability	NON	NON	NON	NON	NON	NON	NON	NON	NON	NON	NON	NON	4	NON	NON	NON	NON	NON	NON	NON	NON	11.2	138	35.24	82	16.8	7	2.03	7.1	50	2.8	1.75	139	74	11.6	7.7	401	0.5
Control group	3	27	75	176	24.21	Male	OUI	9		NA	Death	NON	NON	NON	NON	NON	NON	NON	NON	NON	NON	OUI	NON	5	NON	NON	NON	NON	NON	NON	NON	NON	10	262	18.1	78	20	9	2.02	7.32	48	4	3.1	144	67	10.45	2.9	133	0.3
Control group	1	66	77	165	28.28	Male	NON	17	OUI	3	Death	NON	NON	NON	NON	NON	NON	NON	OUI	NON		NON	OUI	5	NON	NON	OUI	NON	NON	OUI	NON	OUI	11.5	183	16.1	68	21.1	NA	NA	7.33	55	3	1.82	144	89	9.9	3.2	143	0.35
Barbiturates group	4	34	82	185	23.96	Male	OUI	2		NA	Death	NON	NON	NON	NON	NON	NON	NON	NON	NON	NON		NON	3	NON	NON	NON	NON	NON	NON	NON	NON	14.3	212	31.1	62	23	NA	2.08	7.4	64	3.5	NA	140	98	8.6	NA	162	0.5
Control group	4	18	86	180	26.54	Male	OUI	5		NA	Death	NON	NON	NON	NON	NON	NON	NON	NON	NON	NON	NON	NON	3	OUI	NON	NON	NON	NON	NON	OUI	OUI	8.9	73	6.6	77	17	NA	1.86	7.15	53	4	1.15	145	42	NA	5.7	156	0.5
Control group	2	19	62	175	20.24	Male	NON	14		NA	Moderate disability	NON	NON	NON	NON	NON	NON	NON	NON	NON	NON	NON	NON	6	NON	NON	NON	NON	NON	NON	NON	OUI	13.3	158	28.8	82	22.1	4	2.17	7.37	62	3.3	2.2	143	70	6.5	1	78.76	0.25
Control group	3	57	80	175	26.12	Male	NON	21	NON	NA	Moderate disability	NON	NON	NON	NON	NON	NON	NON	NON	NON	NON	NON	NON	13	NON	NON	OUI	NON	NON	OUI	NON	OUI	11.9	299	23.7	102	21	6	2.19	7.25	62	9.3	2.5	138	76	14.35	4.2	174	0.7
Control group	4	22	61	176	19.69	Male	NON	2		NA	NA	NON	NON	NON	OUI	NON	NON	NON	NON	NON	NON	NON	NON	8	NON	NON	NON	NON	NON	NON	NON	NON	14.6	340	25.2	84	21	NA	NA	7.29	NA	3.6	NA	145	95	NA	3	236	0.45
Control group	2	24	52	160	20.31	Female	NON	20	NON	NA	Moderate disability	NON	NON	NON	NON	NON	NON	NON	NON	NON	OUI	OUI	NON	3		NON	NON	OUI	NON	NON	NON	OUI	10.1	143	13.4	87	18.6	3	2.14	7.3	59	3.3	3.8	143	62	4.8	1.6	119.26	0.3
Barbiturates group	4	27	90	180	27.78	Male	NON	18	NON	NA	Severe disability	NON	NON	NON	NON	NON	NON	NON	NON	NON	NON	OUI	NON	3	NON	NON	OUI	NON	NON	OUI	NON	OUI	13.1	315	17.9	60	24	NA	1.94	7.36	NA	2.2	NA	140	85	NA	1.1	433	NA
Control group	4	23	61	172	20.62	Male	NON	4		NA	NA	NON	NON	NON	NON	NON	NON	NON	NON	NON	OUI	OUI	NON	3	OUI	OUI	OUI	NON	NON	OUI	NON	OUI	13.6	329	11.3	104	14	NA	1.81	7.26	65	2.5	NA	143	89	8.3	NA	170	0.4
Control group	1	20	53.5	170	18.51	Male	NON	23		NA	Severe disability	NON	NON	NON	NON	NON	NON	NON	NON	NON	NON	NON	NON	6	NON	NON	NON	NON	NON	NON	NON	NON	13.1	259	13	67	20.9	11	NA	7.29	NA	2	NA	NA	NA	6.5	0.9	95	0.25
Barbiturates group	4	36	89	186	25.73	Male	NON	32	OUI	5	NA	NON	NON	NON	NON	NON	NON	NON	NON	NON	NON	OUI	NON	3	NON	NON	NON	NON	OUI	OUI	NON	OUI	14.5	186	14.8	97	24	NA	2.03	7.44	59	3.6	NA	141	100	5.8	NA	166	0.35
Control group	2	50	70	171	23.94	Male	OUI	16	OUI	4	Death	NON	NON	NON	NON	NON		NON	NON	NON		OUI	NON	3	NON	NON	NON	NON	NON	OUI	NON	OUI	11.2	194	17	86	20	8	1.87	7.26	50	4.5	2.1	142	61	NA	1.2	91.51	0.3
Control group	3	28	NA	NA	NA	Male	NON	81	OUI	4	Low disability	NON	NON	NON	NON	NON	NON	NON	NON	NON	NON		NON	4	NON	NON	NON	NON	NON	NON	NON	NON	13	193	13.2	76	24	11	2.28	7.42	63	3.1	NA	142	57	6.4	1	108	0.24
Control group	2	78	57	165	20.94	Female	OUI	11		NA	Death	NON	NON	NON	NON	NON	NON		NON	NON	NON	NON	NON	8	NON	NON	OUI	NON	NON	NON	NON	OUI	10.5	201	19.4	53	24.3	11	1.91	7.33	56	3.7	2.3	137	91	10.7	1.7	88.51	0.35
Control group	1	25	84.5	184	24.96	Male	NON	10		NA	NA	NON	NON	NON	NON	NON	NON	NON	NON	NON	NON	NON	NON	7	NON	NON	NON	NON	NON	NON	NON	NON	13	172	16.05	78	23.6	13	2.08	7.45	66	5.3	2.37	NA	84	8	2.8	126	0.25
Control group	3	16	60	165	22.04	Male	NON	11		NA	Severe disability	NON	NON	NON	NON	NON	NON	NON	NON	NON	NON		NON	8	NON	NON	OUI	NON	NON	OUI	NON	OUI	11.9	213	9.8	21	14	11	2.3	7.47	32	NA	2.9	137	58	4.6	NA	159	0.21
Control group	2	32	69	187	19.73	Male	OUI	29	OUI	3	Death	NON	NON	NON	NON	NON	NON	NON	NON	OUI	NON	NON	NON	3	OUI	NON	NON	NON	NON	OUI	NON	OUI	10.6	141	10.96	78	21.6	7	1.93	7.39	51	5.4	1.6	136	74	6.6	0.8	63.01	0.4
Barbiturates group	1	45	66.5	165	24.43	Female	NON	31	OUI	6	Low disability	NON	NON	NON	NON	NON	NON	NON	NON	NON	NON	NON	NON	6	NON	NON	NON	NON	NON	NON	NON	NON	8.9	196	28.37	49	25.1	10	1.66	7.44	54	2.5	2.59	144	84	7.2	1.1	107	0.4
Control group	3	62	NA	158	NA	Female	NON	48		NA	NA	NON	NON	NON	OUI	NON	NON	NON	NON	NON			NON	3	NON	NON	OUI	OUI	NON	NON	NON	OUI	8.1	212	11.2	61	23	6	2.9	7.33	47	4.7	3	139	85	9.02	NA	104	0.3
Control group	2	55	62	171	21.2	Male	NON	16	OUI	6	NA	NON	NON	NON	NON			NON	NON		OUI		NON	10	NON	NON	OUI	NON	NON	OUI	OUI	OUI	9.9	286	18.88	64	15.6	11	1.94	7.43	54	5.6	4.9	154	70	18.2	1.6	70.51	0.4
Control group	1	49	58	159	22.94	Female	NON	13		NA	NA	NON	NON	NON	NON	NON	NON	NON	NON	NON	OUI	OUI	NON	9	NON	NON	NON	NON	NON	NON	NON	NON	9.3	144	10.5	67	21.9	7	1.78	7.43	51	3.1	2.02	138	90	6.3	1.1	112	0.3
Control group	2	22	79	180	24.38	Male	NON	33	NON	NA	NA	NON	NON	NON	NON	NON	NON	NON	NON	NON	NON		NON	6	NON	NON	NON	NON	NON	NON	NON	NON	11.4	192	19.49	72	19.6	14	1.99	7.34	56	2.4	3.6	141	77	5.3	1.1	126.76	0.4
Barbiturates group	3	28	NA	160	NA	Female	OUI	4		NA	Death	NON	NON	NON	NON	NON	NON	NON	NON	NON	NON	NON	NON	6	NON	NON	NON	NON	NON	NON	NON	NON	11.3	166	17.9	32	20	8	1.83	7.47	56	1.9	1.6	142	62	7.06	2.1	71	0.5
Control group	1	59	68.5	180	21.14	Male	NON	34	OUI	8	NA	NON	OUI	NON	NON	NON	NON	NON	NON	NON	NON	NON	NON	15	NON	NON	NON	NON	NON	NON	NON	NON	13	197	16.87	49	20.1	8	2.1	7.44	63	4.9	1.39	137	80	9.8	4.1	134	0.21
Control group	3	22	NA	156	NA	Female	OUI	8		NA	Death	NON	NON	NON	NON	NON	OUI	NON	NON	NON	NON		NON	7	NON	NON	NON	NON	NON	NON	NON	NON	7	107	33.4	99	19	8	1.9	7.34	52	4.3	2.5	136	44	12.5	3	45	0.4
Control group	3	58	70	145	33.29	Female	NON	37		NA	NA	NON	NON	NON	NON	NON	NON	NON	NON	NON	NON	NON	NON	6	NON	NON	NON	NON	NON	NON	NON	NON	8.7	172	13.4	81	19	18	2.01	7.31	42	6.8	4.1	143	58	9.78	2.2	100	0.6
Control group	3	83	86	161	33.18	Male	OUI	25		NA	Death	NON	NON	NON	NON	NON	NON	NON	NON	NON	NON		NON	5	OUI	NON	NON	NON	NON	NON	OUI	NON	8.8	71	11.3	109	16.5	59	1.58	7.27	42	NA	4.1	138	56	6.78	2.57	79	1
Control group	3	17	NA	162	NA	Female	OUI	7		NA	Death	NON	NON	NON	NON	NON	NON	NON	NON	NON	NON		NON	3	NON	OUI	NON	NON	NON	OUI	NON	OUI	8.3	181	35.2	58	18	6	1.94	7.24	43	4.6	4.4	130	48	9.22	4.1	143	1
Control group	3	17	55	NA	NA	Male	OUI	8	OUI	6	Death	NON	NON	NON	NON	NON	NON	NON	NON	NON			NON	6	NON	NON	NON	NON	NON	NON	OUI	NON	11.5	132	13.4	79	17	19	1.76	7.19	48	5.8	1.8	141	57	12	2.6	108	0.5
Barbiturates group	4	53	95	165	34.89	Female	NON	15		NA	NA	NON	NON	NON	NON	NON	NON	NON	NON	OUI	NON	NON	NON	4	OUI	NON	OUI	NON	OUI	NON	NON	OUI	10	341	20	61	23	NA	2.12	7.37	60	4.3	NA	139	70	12	1.4	155	0.4
Control group	3	57	75	165	27.55	Male	OUI	11	OUI	0	Death	NON	NON	NON	NON	NON	NON	NON	NON	NON	OUI		NON	3	NON	NON	OUI	NON	NON	NON	NON	OUI	12.9	121	11.9	86	17	17	1.93	7.31	54	8.8	1.9	139	57	2.78	1.7	103	0.8
Barbiturates group	4	25	70	190	19.39	Male	NON	18	OUI	7	NA	NON	NON	NON	NON	NON	NON	NON	NON	NON	OUI	OUI	NON	4	OUI	NON	OUI	NON	NON	NON	NON	OUI	10	92	12.7	56	20	NA	1.86	7.25	63	2.4	NA	143	73	6.7	2.4	200	0.45
Control group	3	17	80	170	27.68	Male	NON	17	OUI	4	NA	NON	NON	NON	NON	NON	NON	NON	NON	NON	NON	OUI	NON	3	NON	NON	OUI	NON	NON	NON	NON	OUI	8.3	179	11.9	44	20	12	2.3	7.32	47	4.4	6.5	138	55	1.55	2.4	140	0.5
Control group	3	28	86	175	28.08	Male	NON	32	OUI	3	Low disability	NON	NON	NON	OUI	NON	NON	NON	NON	NON			NON	3	OUI	NON	NON	NON	NON	NON	OUI	NON	9.2	140	30.9	120	14	8	1.7	7.13	46	5	4.4	138	56	4.44	9.6	73	0.8
Control group	3	19	54	178	17.04	Male	OUI	5		NA	Death	NON	NON	NON	NON	NON	NON	NON	NON	NON		OUI	NON	3	OUI	OUI	OUI	NON	NON	NON	NON	OUI	11.8	148	30.7	80	19.2	6	1.65	7.31	50	5.4	0.9	155	52	10.56	4.06	116	1
Barbiturates group	1	42	79	179	24.66	Male	OUI	14	OUI	11	Death	NON	NON	NON	NON	NON	NON	NON	NON	NON	NON	NON	NON	3	NON	NON	NON	NON	NON	NON	NON	NON	11.6	102	21.14	178	20.9	9	NA	7.01	44	13	1.71	NA	84	6.4	3.2	117	0.5
Control group	2	46	108	190	29.92	Male	NON	56	OUI	3	Persistent vegetative state	NON	NON	NON	NON	NON	NON	NON	NON	NON	NON	OUI	NON	3	NON	NON	OUI	NON	OUI	OUI	OUI	OUI	11.5	220	27.91	70	23.7	9	1.95	7.25	62	3.5	2	NA	72	9	1.5	86.26	0.4
Barbiturates group	4	25	65	175	21.22	Male	NON	24		NA	NA	NON	NON	NON	NON	NON	NON	NON	NON	NON	NON	NON	NON	3	OUI	NON	OUI	NON	NON	OUI	NON	OUI	10.3	195	15.1	90	23	NA	2.18	7.23	58	3.2	2.63	145	60	7.3	3.7	131	0.35
Control group	4	47	67	165	24.61	Female	NON	17	NON	NA	NA	NON	NON	NON	NON	NON	NON	NON	NON	NON	NON	NON	NON	5	NON	NON	NON	NON	NON	NON	OUI	NON	9.8	192	34.3	60	23	NA	NA	7.35	55	4	NA	134	63	9	1.5	166	1
Control group	3	43	NA	165	NA	Female	OUI	4		NA	Death	NON	NON	NON	NON	NON	NON	NON	NON	NON	NON		NON	4	OUI	NON	NON	NON	NON	NON	OUI	NON	7.5	142	22.3	101	16	33	1.89	6.94	29	7.4	0.8	143	30	2.41	8.7	83	0.6
Barbiturates group	1	72	96	NA	NA	Female	OUI	3		NA	Death	NON	NON	NON	NON	NON	NON	NON	NON	OUI	NON	NON	NON	5	OUI	NON	OUI	NON	NON	OUI	OUI	OUI	9.3	222	31	176	6	8	NA	6.8	35	9.1	1.41	148	60	32.1	15	75	1
Control group	3	67	89	169	31.16	Male	NON	23		NA	NA	NON	NON	NON	NON	NON	NON	NON	NON	OUI	NON	NON	NON	3	NON	NON	NON	OUI	NON	NON	NON	OUI	11	227	9.6	64	20	6	NA	7.31	66	7	NA	137	77	10.39	1.3	104	0.5
Control group	3	21	65	170	22.49	Male	NON	4		NA	Moderate disability	NON	NON	NON	NON	NON	NON	NON	NON	NON	NON	NON	NON	6	NON	NON	NON	NON	NON	NON	NON	NON	13.3	252	15.8	51	19	15	2.22	7.22	60	2.1	2.9	139	58	7.17	NA	178	0.4
Control group	1	50	65	184	19.2	Male	NON	14	OUI	6	NA	NON	NON	NON	NON	NON	NON	NON	NON	NON	NON	NON	NON	6	NON	NON	NON	NON	NON	NON	NON	NON	15.1	127	15.91	48	20.9	18	NA	7.38	60	3.9	NA	145	74	9.1	3.1	88	0.21
Barbiturates group	2	27	75	174	24.77	Male	NON	14	OUI	6	NA	NON	NON	NON	NON	NON	NON	NON	NON	NON	NON	NON	NON	3	NON	NON	NON	NON	NON	NON	NON	OUI	12.2	168	14.1	81	18.7	13	2.03	7.32	61	3.7	6.6	140	47	12	1.4	64.51	0.9
Control group	3	43	NA	165	NA	Female	OUI	5		NA	Death	NON	NON	NON	NON	NON	NON	NON	NON	NON	NON	OUI	NON	3	NON	NON	NON	NON	NON	NON	OUI	NON	7.5	142	22.3	81	22	33	2.1	6.94	29	4.6	3.1	143	57	6.2	8.7	83	0.5
Control group	2	43	82.5	173	27.57	Male	NON	37	OUI	6	NA	NON	NON	NON	NON	NON	NON	NON	NON	NON	NON	NON	NON	6	NON	NON	NON	NON	NON	NON	NON	NON	9.7	200	19	75	24	10	2.19	7.37	65	4.8	2.8	144	81	5.9	2	57.75	0.4
Control group	4	35	75	188	21.22	Male	NON	30	OUI	4	NA	NON	NON	NON	NON	NON	NON	NON	NON	NON	NON	OUI	NON	3	NON	NON	NON	NON	NON	NON	NON	NON	9.4	39	27.24	92	12	NA	1.65	7.02	46	6.6	0.96	144	38	NA	8.7	81	0.6
Control group	3	41	NA	185	NA	Male	NON	93	OUI	0	Persistent vegetative state	NON	NON	NON	NON	NON	NON	NON	NON	NON	NON		NON	3	NON	NON	NON	NON	NON	NON	NON	NON	12.7	231	32.6	62	19	14	NA	7.25	55	4.4	4.2	143	67	1.93	2.9	111	0.5
Barbiturates group	4	25	65	195	17.09	Male	OUI	5		NA	Death	NON	NON	NON	NON	NON	NON	NON	NON	NON	NON	OUI	NON	7	NON	NON	NON	NON	NON	NON	NON	NON	13.8	170	31.6	87	23	NA	2.15	7.49	66	6.8	NA	136	81	10.8	2.3	241	0.6
Control group	3	42	78	183	23.29	Male	NON	113	OUI	10	Severe disability	NON	NON	NON	NON	NON	NON	NON	NON	NON	NON		NON	3	NON	NON	NON	NON	NON	NON	NON	OUI	15.4	231	18.6	62	22	12	2.18	7.3	62	6	1.8	150	78	1.63	3	111	0.6
Control group	4	18	80	201	19.8	Male	NON	18	OUI	4	NA	NON	NON	NON	NON	NON	NON	NON	NON	NON	NON	NON	NON	6	NON	NON	NON	NON	NON	NON	NON	NON	15	179	16.6	60	23	10	2.23	7.27	59	3.7	NA	144	78	4.9	1.8	88	0.8
Control group	3	30	70	190	19.39	Male	NON	58	OUI	10	NA	NON	NON	NON	NON	NON	NON	NON	NON	NON	NON	OUI	NON	3	NON	NON	NON	NON	NON	NON	NON	NON	10.7	309	12.1	52	21.7	7	2.1	7.23	49	6	2.4	141	69	1.63	4	82	0.4
Control group	3	66	90.5	157	36.72	Female	OUI	10		NA	Death	NON	NON	NON	NON	NON	NON	NON	NON	OUI	NON		NON	3	NON	NON	OUI	NON	NON	NON	NON	OUI	10.5	165	18.2	87	21.3	7	2.13	7.47	58	7.3	5.2	146	81	11.67	1.3	86	0.3
Control group	2	48	96	170	33.22	Female	NON	19	OUI	5	NA	NON	NON	NON	NON	NON	NON	NON	NON	NON	OUI	NON	NON	5	NON	NON	NON	NON	NON	NON	NON	NON	9.8	206	24.83	63	15.9	NA	1.9	7.2	55	3.9	3.4	146	69	NA	2.6	74.26	0.55
Control group	2	63	80.5	179	25.12	Male	OUI	31	OUI	4	Death	NON	NON	NON	NON	NON	NON	NON	NON	NON	NON	NON	NON	7	NON	NON	NON	NON	NON	NON	NON	OUI	14.6	166	20.91	67	21.6	6	NA	7.27	65	6.1	2.5	141	100	7.5	0.9	144.01	0.4
Control group	2	67	62.5	165	22.96	Male	OUI	9		NA	Death	NON	NON	NON	NON	NON	OUI	NON	NON	NON	OUI	OUI	NON	7	NON	NON	NON	OUI	NON	NON	NON	OUI	9.4	131	7.38	41	22.2	22	2.16	7.45	65	2.5	NA	134	73	NA	NA	83.26	0.4
Control group	4	28	59	178	18.62	Male	NON	14		NA	NA	NON	NON	NON	NON	NON	NON	NON	NON	NON	NON	OUI	NON	5	NON	NON	NON	NON	NON	NON	NON	NON	11.4	187	15.3	65	22	NA	2.39	7.3	60	3.9	NA	139	71	4.9	1.3	79	0.3
Control group	2	62	60	155	24.97	Female	NON	34	OUI	4	NA	NON	NON	NON	NON	NON	NON	NON	NON	NON	NON	NON	NON	8	OUI	NON	NON	NON	NON	NON	OUI	OUI	9.1	79	9.47	188	23.9	23	2.37	7.29	54	4.7	1.4	152	62	10.6	1.7	NA	0.55
Control group	2	55	103.5	NA	NA	Male	NON	33	OUI	0	NA	NON	NON	NON	NON		NON	NON	NON	NON	OUI	NON	NON	7	OUI	NON	NON	NON	NON	NON	NON	NON	11.4	194	9.62	72	36.6	7	2.3	7.469	63	7.1	9.1	148	78	7.7	1	69.76	0.5
Control group	3	21	69	175	22.53	Male	NON	33	OUI	3	NA	NON	NON	NON	NON	NON	NON	NON	NON	NON	NON		NON	4	OUI	NON	OUI	NON	NON	OUI	OUI	OUI	7.4	97	12.4	62	19.1	52	1.67	7.31	42	3.7	1.3	147	52	9.22	2	158	0.6
Control group	3	20	50	160	19.53	Female	OUI	30	OUI	1	Death	NON	NON	NON	NON	NON	NON	NON	NON	NON	NON	NON	NON	8	NON	NON	NON	NON	NON	OUI	OUI	OUI	9.2	96	19.5	72	21.3	47	1.83	7.2	53	4.3	1.5	152	40	7.99	1.7	87	0.4
Barbiturates group	2	48	60	162	22.86	Male	OUI	6		NA	Death	NON	NON	NON	NON	NON	NON	NON	NON	NON	OUI	NON	NON	8	OUI	NON	OUI	NON	NON	OUI	OUI	OUI	8.1	109	15.54	71	22	5	1.87	7.48	46	5.6	1	135	57	5.8	3.1	71.26	0.4
Control group	2	21	72	177	22.98	Male	NON	31	OUI	3	NA	NON	NON	NON	NON	NON	NON	NON	NON	NON	NON	NON	NON	9	OUI	NON	NON	NON	NON	NON	NON	NON	11.7	160	14.66	57	26	NA	2.34	7.5	73	5.6	NA	NA	75	NA	1.4	159.01	0.4
Control group	1	63	88	170	30.45	Male	NON	28	OUI	3	NA	NON	NON	NON	NON	NON	NON	NON	NON	NON	NON	NON	NON	3	NON	NON	NON	NON	NON	NON	NON	NON	12.2	200	18.8	85	19.3	5	1.93	7.38	38	3.7	2.33	138	88	11.5	2.8	67	0.4
Barbiturates group	2	24	110	165	40.4	Male	NON	18	OUI	6	NA	NON	NON	NON	NON	NON	NON	NON	NON	NON	NON	NON	NON	9		NON	NON	NON	NON	NON	NON	OUI	14.4	216	22.49	66	26	NA	2.21	7.27	65	2	5.8	144	58	NA	2	54	0.8
Control group	1	77	54	169	18.91	Female	OUI	23	OUI	9	Death	NON	NON	NON	NON	NON	NON	NON	NON	NON	NON	NON	NON	6	OUI	NON	NON	NON	NON	NON	NON	NON	11.7	211	13.19	41	26	NA	NA	7.35	60	8.8	3.2	141	90	11.8	0.9	52	0.5
Barbiturates group	2	23	77.5	181	23.66	Male	OUI	7	OUI	4	Death	NON	NON	NON	NON	NON	NON	NON	NON	NON	NON	OUI	NON	4	OUI	OUI	NON	NON	NON	NON	OUI	OUI	9.6	185	15.67	109	23.3	11	2.1	7.29	58	7.5	0.96	152	74	NA	0.8	102.01	0.5
Barbiturates group	1	24	NA	NA	NA	Male	NON	33	OUI	5	NA	NON	NON	NON	NON									NA	OUI	NON	OUI	NON	NON	OUI	OUI	OUI	NA	NA	NA	NA	NA	NA	NA	NA	NA	NA	NA	155	NA	NA	NA	NA	NA
Barbiturates group	2	25	69	170	23.88	Male	NON	34	OUI	3	NA	NON	NON	NON	NON	NON	NON	NON	NON	NON	NON	NON	NON	8	OUI	NON	NON	NON	NON	NON	OUI	NON	10.7	68	4.44	94	20.5	28	2.06	7.25	44	6.1	1.7	142	67	7.6	4.3	103.51	NA
Barbiturates group	2	17	46	165	16.9	Male	NON	37	OUI	1	NA	NON	NON	NON	NON	NON	NON	NON	NON	NON	NON	NON	NON	NA	OUI	NON	NON	NON	NON	NON	OUI	NON	11.3	152	19.37	89	20	8	1.8	7.39	56	5.6	0.9	152	34	NA	1.9	504.79	NA
Control group	1	56	87	179	27.15	Male	NON	28		NA	Moderate disability	NON	NON	NON	NON	NON	NON	NON	NON	NON	NON	NON	NON	9	NON	NON	NON	NON	NON	NON	NON	NON	15.2	186	12.05	64	26	12	2	7.29	67	7.2	2.75	NA	93	8.2	0.8	187	0.8
Barbiturates group	1	17	NA	NA	NA	Male	OUI	1		NA	Death	NON	NON	NON	NON	NON	NON	NON	NON	NON	NON		NON	3	NON	NON	NON	NON	NON	NON	OUI	NON	11.3	185	23.49	85	14.3	8	1.9	7.14	52	5.3	1.11	157	55	8.7	3.4	511	1
Barbiturates group	1	43	48	191	13.16	Male	NON	57	OUI	11	Moderate disability	NON	NON	NON	NON	NON	NON	NON	NON	NON	NON	OUI	NON	14	OUI	NON	NON	NON	NON	NON	OUI	NON	6.2	49	8.41	98	16.6	46	NA	7.18	36	1.9	0.35	142	35	21.6	6.1	148	0.3
Barbiturates group	1	20	70	NA	NA	Male	OUI	1		NA	Death	NON	NON	NON	NON	NON	NON	NON	NON	NON	NON		NON	4	OUI	NON	NON	NON	NON	NON	OUI	NON	5.1	104	16.61	113	21.5	11	2.1	7.25	31	8	0.35	140	46	14.5	4.1	369	0.5
Control group	1	24	66	180	20.37	Male	OUI	5		NA	Death	NON	NON	NON	NON	NON	NON	NON	NON	NON	NON	OUI	NON	3	NON	NON	NON	NON	NON	NON	NON	NON	11.1	208	15.71	68	18.7	6	2.02	7.28	63	4.6	1.41	139	66	12.5	3.8	199	1
Control group	2	39	82	190	22.71	Male	NON	15	OUI	3	Low disability	NON	NON	NON	NON	NON	NON	NON	NON	NON	NON	NON	NON	9	NON	NON	OUI	NON	NON	OUI	NON	OUI	10.2	180	21.54	59	20.4	NA	1.82	7.25	52	3.8	2.7	137	85	4.9	2.1	104.26	0.6
Control group	3	37	95	170	32.87	Male	NON	34	OUI	10	Severe disability	NON	NON	NON	NON	NON	NON	NON	NON	NON	NON	NON	NON	5	NON	NON	NON	NON	NON	NON	OUI	NON	7.9	81	7.7	44	26.4	30	1.84	7.22	38	5	1	138	48	1.54	6.8	58	1
Control group	2	68	86	190	23.82	Male	NON	49	OUI	4	NA	NON	NON	NON	NON	NON	NON	NON	NON	NON	OUI	OUI	NON	8	NON	NON	NON	NON	NON	NON	NON	NON	9.5	187	10.7	89	23.7	15	2	7.31	75	5.5	3.3	140	100	11.4	1.3	85.51	0.4
Control group	2	16	64	172	21.63	Male	NON	14	OUI	6	Low disability	NON	NON	NON	NON	NON	NON	NON	NON	NON	NON	NON	NON	9	NON	NON	NON	NON	NON	NON	OUI	NON	7.4	103	18.3	56	22	7	2.06	7.24	53	3.5	0.7	143	33	7.1	3	133.51	0.21
Control group	2	46	49.5	153	21.15	Female	OUI	5		NA	Death	NON	NON	NON	NON	NON	NON	NON	NON	NON	OUI	NON	NON	8	NON	NON	NON	NON	NON	NON	NON	NON	11.9	69	4.91	34	27.3	15	2.04	7.52	57	2.5	1.8	138	99	5.6	1.2	122.26	0.3
Control group	2	19	59	162	22.48	Female	NON	20	NON	NA	NA	NON	NON	NON	NON	NON	NON	NON	NON	NON	NON	NON	NON	7	NON	NON	NON	NON	NON	NON	OUI	NON	8.7	102	15.8	69	22.5	3	2.02	7.33	63	4.6	1.8	142	60	5.7	1.6	150.01	0.3
Control group	2	29	66	174	21.8	Male	NON	9	OUI	3	NA	NON	NON	NON	NON	NON	NON	NON	NON	NON	NON	NON	NON	12	NON	NON	NON	NON	NON	NON	NON	OUI	13.3	248	26.99	87	22.1	15	2.15	7.49	66	4.8	2.2	134	68	10.9	1.4	129.01	0.3
Barbiturates group	2	58	74.5	185	21.77	Male	OUI	13	OUI	4	Death	NON	NON	NON	NON	NON	NON	NON	NON	OUI	NON	NON	NON	12	NON	NON	NON	NON	NON	NON	NON	OUI	15.4	145	23.94	54	22.1	14	2	7.31	62	6.7	NA	137	81	15.16	1.4	84.76	0.3
Barbiturates group	4	24	75	185	21.91	Male	OUI	6		NA	Death	NON	NON	NON	NON	NON	NON	NON	NON	NON	NON		NON	5	NON	NON	NON	NON	NON	NON	NON	NON	12.9	107	30.56	65	22	12	1.97	7.35	56	3.8	1.21	137	52	7.8	3.9	95	0.5
Control group	2	51	48	155	19.98	Female	NON	14		NA	NA	NON	NON	NON	NON	NON	NON	NON	NON	NON	NON	OUI	NON	11	NON	NON	NON	NON	NON	NON	NON	OUI	10.7	173	14.9	61	22.6	9	2.44	7.3	73	5.9	NA	141	93	11.7	NA	88.51	0.3
Control group	3	55	65	164	24.17	Male	NON	31	OUI	10	NA	NON	NON	NON	NON	NON	NON	NON	NON	NON	OUI	OUI	NON	5	NON	NON	OUI	NON	OUI	NON	OUI	OUI	7.9	141	10.9	47	16.6	4	2.04	7.19	36	4	2.4	136	49	7.83	2.42	391	1
Barbiturates group	2	18	63.5	180	19.6	Male	NON	21		NA	NA	NON	NON	NON	NON	NON	NON	NON	NON	NON	NON	NON	NON	3	NON	NON	NON	NON	NON	NON	OUI	OUI	10.2	150	18.79	70	21.7	24	2.01	7.4	59	3.5	0.9	144	65	7.4	1.6	142.51	0.4
Control group	2	18	62	174	20.48	Male	NON	41	OUI	7	NA	NON	NON	NON	NON	NON	NON	NON	NON	NON	NON	NON	NON	3	NON	NON	NON	NON	NON	NON	NON	OUI	12.7	120	22.67	72	21.6	23	2.02	7.41	68	4.2	2.4	147	63	11.3	2.1	127.51	0.3
Control group	3	21	85	175	27.76	Male	NON	28	OUI	7	NA	NON	NON	NON	NON									3	OUI	NON	NON	NON	NON	NON	OUI	NON	8.2	126	22.6	178	17.7	5	1.76	7.1	39	4.8	1.8	142	68	11.88	6	87	1
Control group	2	20	56	172	18.93	Male	OUI	5		NA	Death	NON	NON	NON	NON	NON	NON	NON	NON	NON	NON	NON	NON	3	OUI	NON	NON	NON	NON	NON	OUI	OUI	14	184	18.15	75	24.1	NA	1.89	7.32	54	4.9	1.5	149	70	6.1	1.2	52.5	0.6
Control group	2	64	47	157	19.07	Female	NON	27	OUI	5	NA	NON	NON	NON	NON	NON	NON	NON	NON	NON	OUI	NON	NON	7	NON	NON	OUI	NON	NON	NON	NON	OUI	9.6	157	8.3	42	22.2	11	2	7.44	53	4.2	3.3	146	87	8.4	1	183.77	0.4
Control group	2	71	79	170	27.34	Male	NON	36	OUI	6	NA	NON	NON	NON	NON	NON	NON	NON	NON	NON	NON	NON	NON	3	NON	NON	NON	NON	OUI	NON	NON	OUI	12	150	14.16	73	23.1	13	2.03	7.26	68	5.7	2.2	134	82	8.8	3.5	170.26	0.3
Control group	2	18	65	185	18.99	Male	NON	21	OUI	6	NA	NON	NON	NON	NON	NON	NON	NON	NON	NON	NON	NON	NON	6	OUI	NON	NON	NON	NON	NON	NON	NON	12.1	203	16.9	56	24.6	18	2.15	7.32	61	2.8	2	144	66	6.5	2.5	232.52	0.4
Control group	2	37	70	186	20.23	Male	NON	10		NA	NA	NON	NON	NON	NON	NON	NON	NON	NON	NON	NON	NON	NON	3	NON	NON	NON	NON	NON	NON	NON	NON	15.6	300	17.21	84	33.3	4	2.28	7.39	60	4.5	2.4	142	118	5.4	3.3	180.02	0.5
Control group	2	15	73	170	25.26	Male	NON	12	OUI	4	NA	NON	NON	NON	NON	NON	NON	NON	NON	NON	NON	NON	NON	7	OUI	NON	NON	NON	NON	NON	NON	OUI	10	216	25.3	55	22.8	7	2.31	7.32	65	3.7	1.6	141	58	8.5	2.3	NA	0.25
Barbiturates group	3	67	75	NA	NA	Male	OUI	3		NA	Death	NON	NON	NON	NON	NON	NON	NON	NON	NON		NON	NON	3	OUI	NON	NON	NON	NON	NON	NON	NON	13	180	17.2	64	25.4	8	1.97	7.36	66	6.4	2.3	NA	76	1.82	1.6	149	0.5
Control group	4	26	63	190	17.45	Male	NON	9		NA	NA	NON	NON	NON	NON	NON	NON	NON	NON	NON	NON	NON	NON	8	NON	NON	OUI	NON	NON	OUI	NON	OUI	10.7	176	23.8	84	26	7	1.98	7.53	69	3.3	1.7	143	57	5.2	NA	128	0.3
Control group	3	37	73	180	22.53	Male	NON	35	OUI	8	NA	NON	NON	NON	NON	NON	NON	NON	NON	NON			NON	12	NON	NON	NON	NON	NON	NON	NON	NON	13	252	15.9	63	23.6	1.14	2.05	7.35	73	8	2.4	146	74	7.72	1.43	136	0.3
Control group	3	29	56	180	17.28	Male	NON	66	OUI	2	NA	NON	NON	NON	NON	NON	NON	NON	NON	NON	NON	OUI	NON	8	NON	NON	OUI	NON	NON	OUI	NON	OUI	11.1	170	25	62	15.6	6	2.02	7.18	58	4.4	2.4	141	65	13	5.57	99	1
Barbiturates group	4	20	51	163	19.2	Female	NON	23	OUI	9	Severe disability	NON	NON	NON	NON	NON	NON	NON	NON	NON	NON	OUI	NON	3	OUI	NON	NON	NON	NON	OUI	OUI	OUI	8.4	112	15.6	73	10	NA	1.71	7.15	44	4.6	1.49	135	53	5.5	3.3	69	0.5
Control group	2	45	62	172	20.96	Male	NON	11	NON	6	NA	NON	NON	NON	NON	NON	NON	NON	NON	NON	NON	NON	NON	12	NON	NON	OUI	NON	NON	NON		OUI	8.2	112	16.48	90	22.7	15	1.87	7.33	50	7.7	1.5	153	49	13.9	2.6	66.01	0.4
Control group	2	56	78	172	26.37	Male	NON	30	OUI	3	NA	NON	NON	NON	NON	NON	NON	NON	NON	NON	NON	NON	NON	3	NON	NON	NON	NON	NON	NON	NON	OUI	10.1	192	20.99	101	20.9	7	1.88	7.33	54	9.2	1.9	141	66	NA	1.7	78.01	0.5
Control group	2	27	76	163	28.6	Female	NON	16	OUI	4	NA	NON	NON	NON	NON	NON	OUI	NON	NON	NON	NON	NON	NON	4	NON	NON	NON	NON	NON	NON	NON	OUI	7.3	100	30.69	85	24.2	94	2.11	7.32	47	4.7	1.7	135	40	4.5	2.7	60.01	0.4
Control group	4	65	78	189	21.84	Male	NON	33		NA	NA	NON	NON	NON	NON	NON	NON	NON	NON	NON	NON	NON	NON	3	NON	NON	NON	NON	NON	NON	NON	NON	10.1	127	19.8	88	24	NA	1.87	7.41	63	7.4	1.55	137	61	7.1	3.6	120	0.3
Control group	4	44	82	169	28.71	Male	OUI	7		NA	Death	NON	NON	NON	NON	NON	NON	NON	NON	NON	NON	NON	NON	4	OUI	NON	NON	NON	NON	NON	OUI	NON	9	145	14.1	88	22	NA	1.75	7.16	45	6.9	1.5	137	50	9.3	2.2	72	0.5
Barbiturates group	2	18	50	152	21.64	Female	OUI	18	OUI	6	Death	NON	NON	NON	OUI	NON	NON	NON	NON	NON	NON	NON	NON	7	NON	NON	NON	NON	NON	OUI	OUI	OUI	13.1	99	15.9	54	19.9	91	1.88	7.34	64	2.5	4.4	139	50	5.6	2.3	96.76	0.3
Barbiturates group	2	30	68.5	170	23.7	Male	NON	26	OUI	3	NA	NON	NON	NON	OUI	NON	NON	NON	NON	NON	NON	OUI	NON	11	NON	NON	OUI	NON	OUI	OUI	NON	OUI	10	221	26.6	76	27.2	4	NA	7.42	NA	3.6	7.6	163	71	9.9	1.8	69.01	0.3
Control group	2	41	72	179	22.47	Male	NON	35	OUI	9	NA	NON	NON	NON	NON	NON	NON	NON	NON	NON	NON	NON	NON	6	NON	NON	NON	NON	NON	NON	OUI	OUI	4.8	186	28.75	88	25.3	10	1.62	7.26	31	7.1	0.9	144	34	5.8	2.8	105.76	0.4
Control group	3	26	75	185	21.91	Male	NON	18		NA	Moderate disability	NON	NON	NON	NON	NON	NON	NON	NON	NON	NON	NON	NON	3	NON	NON	OUI	NON	NON	OUI	NON	OUI	15.6	198	18.7	72	21.1	22	2.2	7.38	67	5.81	2.4	138	83	6.94	NA	364	0.8
Control group	3	46	104	180	32.1	Male	NON	21	OUI	9	NA	NON	NON	NON	NON	NON	NON	NON	NON	NON	NON	OUI	NON	10	NON	NON	NON	NON	NON	NON	NON	NON	13	245	16.7	50	22	4	1.95	7.4	60	3.7	NA	141	97	7.22	2.5	102	0.4
Control group	4	28	73	180	22.53	Male	NON	13	NON	NA	NA	NON	NON	NON	NON	NON	NON	NON	NON	NON	NON	NON	NON	6	NON	NON	NON	NON	NON	NON	NON	NON	13.9	311	14.5	106	25	NA	2.03	7.37	66	4.5	NA	143	94	8	0.9	94	0.3
Control group	2	50	70	178	22.09	Male	NON	8		NA	Low disability	NON	NON	NON	NON	NON	NON	NON	NON	NON	NON	OUI	NON	11	NON	NON	NON	NON	NON	NON	NON	OUI	8.7	164	8.8	99	22.6	NA	1.86	7.36	45	4.8	NA	145	73	NA	0.8	122.26	0.4
Control group	4	28	70	NA	NA	Male	NON	16		NA	NA	NON	NON	NON	NON	NON	NON	NON	NON	NON	NON	NON	NON	6	OUI	NON	OUI	NON	NON	OUI	NON	OUI	12.1	236	20.8	69	36	NA	1.94	7.43	62	2.6	NA	143	84	NA	2.6	75	0.4
Control group	3	44	110	190	30.47	Male	NON	12	OUI	6	Low disability	NON	NON	NON	NON	NON	NON	NON	NON	NON	NON	OUI	NON	6	NON	NON	OUI	NON	NON	OUI	NON	OUI	15	133	19	56	21.9	10	2.36	7.37	58	3.1	2.7	134	81	8.47	1.8	121.6	0.5
Control group	3	45	70	178	22.09	Male	NON	28	OUI	8	NA	NON	NON	NON	NON	NON	NON	NON	NON	NON			NON	13	NON	NON	OUI	NON	NON	OUI	NON	OUI	14.7	161	17.1	67	20.9	18	2.17	7.4	66	2.9	NA	138	73	6.3	NA	103	0.7
Control group	3	55	70	170	24.22	Male	NON	30	OUI	3	NA	NON	NON	NON	NON	NON	NON	NON	NON	OUI	OUI	NON	NON	3	OUI	NON	OUI	NON	NON	OUI	OUI	OUI	15.4	89	14.2	47	22.7	8	2.37	7.28	62	NA	3.8	NA	78	1.6	2.5	91	0.7
Control group	3	45	60	161	23.15	Male	NON	31	OUI	20	NA	NON	NON	NON	OUI	NON	NON	NON	NON	NON	OUI	NON	NON	3	NON	NON	OUI	NON	NON	OUI	NON	OUI	9.8	116	12.9	55	21.4	6	2.05	7.34	51	2.8	2.2	146	100	11.39	2.33	115	0.31
Control group	3	47	88	182	26.57	Male	NON	10		NA	NA	NON	NON	NON	NON	NON	NON	NON	NON	NON	OUI	OUI	NON	3	NON	NON	OUI	NON	NON	OUI	NON	OUI	8	122	23.2	50	20.1	17	1.9	7.35	49	NA	5.6	134	71	8.39	NA	134	0.5
Control group	3	40	75	165	27.55	Male	NON	35	OUI	9	Low disability	NON	NON	NON	NON	NON	NON	NON	NON	NON	NON	NON	NON	3	NON	NON	OUI	NON	NON	OUI	NON	OUI	5.7	111	26.5	82	15.6	10	2.15	7.27	57	3.9	1.2	141	40	9	5.4	93	0.8
[truncated: 6 more columns]
